# Supplementary material for: Cross-linking BioThings APIs through JSON-LD to facilitate knowledge exploration
Source: BMC Bioinformatics. 2018 Feb 1;19:30. doi: 10.1186/s12859-018-2041-5 (PMC5796402; doi:10.1186/s12859-018-2041-5)
Supplement: Supplementary file 3 — Table listings 10,842 unique variants that had different rsids reported across the resources recorded in MyVariant.info. (CSV 658 kb) [file 12859_2018_2041_MOESM3_ESM.csv]

hgvs_id	clinvar	dbnsfp	dbsnp	mutdb	evs	gwassnps
chrX:g.1761761C>T		rs121918822	rs121918822	rs140206334	rs121918822
chrX:g.2139186C>T		rs12010	rs12010	rs138742076	rs12010
chrX:g.2139200T>C		rs3210910	rs3210910	rs185574506
chrX:g.2838651C>T		rs745405164	rs745405164	rs142184922
chrX:g.1407443G>A		rs111646204	rs111646204	rs147618777	rs111646204
chrX:g.3261720C>T		rs751118816	rs751118816	rs143381689
chrX:g.1401646C>G	rs67006588	rs67006588	rs67006588	rs142270234	rs67006588
chrX:g.1424366G>A		rs56960778	rs56960778	rs148474047	rs56960778
chrX:g.1428381G>A	rs2229236	rs2229236	rs2229236	rs141486727	rs2229236
chrX:g.1428421G>T		rs28722602	rs28722602	rs145245265	rs28722602
chrX:g.1428453C>T		rs766994348	rs766994348	rs141938950
chrX:g.1460692G>A		rs6647004	rs6647004	rs138911590	rs6647004
chrX:g.1471249A>T		rs771697619	rs771697619	rs140138819
chrX:g.1475207G>A		rs761607926	rs761607926	rs138675865
chrX:g.215944G>T		rs112920828	rs112920828	rs139213680	rs112920828
chrX:g.3019142G>A		rs778537453	rs778537453	rs144963662
chrX:g.3019143C>T		rs745440223	rs745440223	rs149082335
chrX:g.1531687T>C		rs79968027	rs79968027	rs138119011	rs79968027
chrX:g.1537881C>T		rs4503285	rs4503285	rs151271783	rs4503285
chrX:g.1537953C>T		rs11553052	rs11553052	rs150396664	rs11553052
chrX:g.295189C>G		rs5989643	rs5989643	rs143890778	rs5989643
chrX:g.299360G>A		rs1133520	rs1133520	rs150477629	rs1133520
chrX:g.1546842A>G		rs11553051	rs11553051	rs147797467	rs11553051
chrX:g.3228144C>G		[u'rs112101834', u'rs2240240']	rs2240240	rs112101834	rs112101834
chr1:g.879127A>G		rs372894077	rs372894077	rs140658523
chrX:g.2656258G>A		rs11556084	rs11556084	rs147273115	rs35112869
chrX:g.2656261A>G		rs4793	rs4793		rs11556080
chrX:g.2656283A>T		rs4717	rs4717	rs150900770	rs4717
chrX:g.322193C>T		rs3813593	rs3813593	rs149868172	rs3813593
chrX:g.2724760T>C		rs3749988	rs3749988	rs111382948	rs3749988
chr1:g.909824G>A		rs779612629	rs779612629	rs148744785
chr1:g.909949G>C		rs577062742	rs577062742	rs150773894
chrX:g.3240035G>A		rs750352033	rs750352033	rs138627118
chrX:g.1719897C>G		rs28661622	rs28661622	rs144881287	rs28661622
chrX:g.1719928A>G		rs28429503	rs28429503	rs149043795	rs28429503
chrX:g.1720027C>T		rs58450457	rs58450457	rs138931585	rs58450457
chr1:g.69511A>G		rs2691305	rs2691305	rs75062661	rs75062661
chr1:g.1139270T>C		rs762840920	rs762840920	rs140248076
chrX:g.1734143C>A		rs17149149	rs17149149	rs139358384	rs17149149
chr1:g.976960G>C		rs773398629	rs773398629	rs144902715
chrX:g.1751602T>C		rs6588809	rs6588809	rs139824948
chr1:g.979095C>A		rs751566415	rs751566415	rs137900932
chr1:g.979265C>T		rs766495676	rs766495676	rs148690989
chr1:g.982070G>A		rs753587584	rs753587584	rs143949054
chr2:g.272139G>A		rs781561490	rs781561490	rs138868922
chr2:g.1546196A>C		rs750739156	rs750739156	rs140315003
chr1:g.1231265C>T		rs780846497	rs780846497	rs144381365
chr1:g.1234005C>A		rs746600073	rs746600073	rs146152549
chr3:g.1339594C>T		rs768317721	rs768317721	rs142977264
chr3:g.386364T>G		rs769233255	rs769233255	rs150890479
chr3:g.402065G>A		rs764357511	rs764357511	rs142482749
chr3:g.424319G>C		rs545353654	rs545353654	rs140746254
chr1:g.1322741T>A		rs746311825	rs746311825	rs150128777
chr4:g.59350A>G		rs6834707	rs1045387254		rs6834707
chr1:g.1277065T>G		rs765516656	rs765516656	rs145084371
chr1:g.1269065C>T		rs771562655	rs771562655	rs149144084
chr1:g.1269329T>A		rs796187329	rs796187329	rs149246726
chr1:g.1334584C>T		rs757537262	rs757537262	rs149140278
chr1:g.1289445T>C		rs562018828	rs562018828	rs139434308
chr1:g.1372805A>G		rs748535013	rs748535013	rs140895712
chr1:g.1290636C>T		rs750742364	rs750742364	rs146314604
chr1:g.1309482C>G		rs765091722	rs765091722	rs145458489
chr1:g.1412693A>G		rs777002267	rs777002267	rs140938874
chr2:g.3447583A>G		rs768506037	rs768506037	rs138398977
chr1:g.1417574A>G		rs747464654	rs747464654	rs2986576
chr1:g.1417649T>G		[u'rs75466946', u'rs140940347']		rs75466946, rs140940347
chr1:g.1417974C>T		rs3979437	rs3979437	rs1135024, rs3979437
chr1:g.1455577G>A		[u'rs763031171', u'rs2986576']	rs2986576
chr1:g.1459771G>A		rs9439442	rs9439442		rs142884010
chr3:g.3143384G>A		rs756791707	rs756791707	rs148026309
chr3:g.3192685A>G		rs753401262	rs753401262	rs141668158
chr4:g.494286G>T		rs782043428	rs782043428	rs147499120
chr1:g.1581487G>A		rs113910782	rs113910782		rs374601971
chr1:g.1643733G>A		[u'rs763279163', u'rs55710038']	rs55710038
chr1:g.1599804C>T		[u'rs34305545', u'rs77734740']	rs34305545
chr1:g.1599812C>T		rs12729295	rs12729295	rs12729295, rs76114385
chr3:g.3886579C>T		rs764846311	rs764846311	rs150075361
chr4:g.367026T>C		rs782558218	rs782558218	rs140024736
chr3:g.3887166G>A		rs746714242	rs746714242	rs150658267
chr1:g.1653093A>C		rs17424353	rs1059832
chr1:g.1653093A>G		[u'rs1059832', u'rs17424353']	rs1059832	rs17424353
chr1:g.1670446C>G		rs553117559	rs553117559	rs143915384
chr5:g.233595T>C	rs878854637	rs17411828	rs878854637
chr1:g.1635011A>G		rs866149312	rs866149312	rs1059811
chr4:g.677474T>G		rs757832871	rs757832871	rs143245062
chr5:g.254599A>T	rs6960	rs6960	rs6960	rs6960, rs34482117	rs6960
chr1:g.1638994C>T		rs6658335	rs6658335	rs139262276	rs139262276
chr4:g.864521C>A		rs768421354	rs768421354	rs147976989
chr4:g.955591C>T			rs1011456142	rs148241164
chr4:g.877231C>A		rs746298733	rs746298733	rs143530189
chr4:g.960590C>T		rs62621107	rs62621107	rs2229977, rs62621107	rs62621107
chr4:g.955358G>A		rs537931333	rs537931333	rs149527576
chr4:g.1018920T>C		rs780728675	rs780728675	rs143673156
chr5:g.634002C>T		rs768953870	rs768953870	rs148564957
chr5:g.637791A>G		rs756393827	rs756393827	rs146412861
chr5:g.751278T>C		[u'rs76049797', u'rs634901']	rs634901
chr1:g.1961467G>C		rs759836961	rs759836961	rs149593572
chr4:g.996883C>T		rs868460406	rs868460406	rs4690225
chr5:g.878470C>T		rs777247838	rs777247838	rs141691405
chr5:g.821994G>A		rs768105821	rs768105821	rs145076222
chr4:g.1164884G>T		rs770541002	rs770541002	rs142250587
chr4:g.1164885C>T		rs773754281	rs773754281	rs144768000
chr5:g.840673G>A		rs769022616	rs769022616	rs138920672
chr5:g.814876C>A		rs370784284	rs370784284	rs138424733
chr5:g.843817A>G		rs749188034	rs749188034	rs147121680
chr5:g.848742C>T		[u'rs3749612', u'rs769495972']	rs3749612
chr5:g.848756G>A		rs754095814	rs754095814	rs144027806
chr3:g.5025162T>C		rs762333572	rs762333572	rs144158843
chr6:g.1395063T>C		rs755919173	rs755919173	rs146948399
chr1:g.2160669C>G	rs559020511	rs559020511	rs559020511	rs146977985
chr1:g.2235530G>A		rs763580567	rs763580567	rs138232805
chr7:g.780997A>G		rs774985964	rs774985964	rs149461202
chr7:g.794447G>A		rs775542739	rs775542739	rs141684293
chr1:g.2268203G>A		rs555344564	rs555344564	rs143259479
chr3:g.5236911A>G		rs747729586	rs747729586	rs150234955
chr4:g.1347156G>A		rs747642968	rs747642968	rs148904487
chr4:g.1377644A>G		rs745908594	rs745908594	rs143086848
chr4:g.1389047C>T		rs747763773	rs747763773	rs139487863
chr4:g.1389089G>A		rs747783152	rs747783152	rs146785887
chr4:g.1389278T>C		rs569475098	rs569475098	rs142006142
chr1:g.2337254C>T	rs724160001	rs724160001	rs724160001	rs143676144
chr4:g.1643058G>A		rs565614356	rs565614356	rs139786043
chr5:g.1219751T>C			rs1044830349	rs147398335
chr1:g.2493197G>A		rs762075584	rs762075584	rs145758620
chr1:g.2445874T>C		rs775252779	rs775252779	rs142605874
chr4:g.1741463G>A		rs746642275	rs746642275	rs144999904
chr1:g.2535361T>G		rs752525204	rs752525204	rs148581897
chr4:g.1808880C>T		rs755526507	rs755526507	rs146869627
chr4:g.1730336T>G		rs764363520	rs764363520	rs148429475
chr1:g.2537722T>A		rs533316401	rs533316401	rs142120188
chr1:g.2489261A>C		rs765998237	rs765998237	rs142197796
chr10:g.93218T>C		rs9794035	rs2354222
chr4:g.1918724A>G		rs746372645	rs746372645	rs139494948
chr4:g.1806104G>T	rs75790268	rs75790268	rs75790268	rs75790268, rs121913097
chr4:g.1807363A>G	rs80053154	rs80053154	rs80053154	rs80053154, rs121913108
chr4:g.1807370A>C	rs77722678	rs77722678	rs77722678	rs121913107
chr4:g.1807370A>G	rs77722678	rs77722678	rs77722678	rs77722678, rs121913110
chr6:g.2840750G>A		rs758176299	rs758176299	rs139132332
chr4:g.2181079C>T		rs766656990	rs766656990	rs141751275
chr6:g.2948882T>G		rs754009164	rs754009164	rs137955527
chr7:g.1477977G>A		rs367939579	rs367939579	rs140328236
chr7:g.1479606G>C		rs755140922	rs755140922	rs141270157
chr7:g.1482056G>T		rs757116054	rs757116054	rs148942886
chr8:g.116526C>G		[u'rs447678', u'rs200170891']	rs447678
chr8:g.116709C>T		rs753574246	rs753574246	rs147931770
chr6:g.3010271T>C		rs762263327	rs762263327	rs145446966
chr9:g.15942G>C		[u'rs79734437', u'rs747122938']	rs79734437
chr9:g.14889A>G		[u'rs71509924', u'rs80179088']	rs71509924	rs71509924
chr9:g.17476G>C		[u'rs74678342', u'rs375971091']	rs74678342
chr8:g.195323A>G		rs753904753	rs753904753	rs149886724
chr9:g.117031C>A		rs758307266	rs758307266	rs139738845
chr8:g.195921T>G		rs751954153	rs751954153	rs141626057
chr9:g.117371C>G		rs2757973	rs2757973	rs191216307
chr9:g.117506G>A		[u'rs2492215', u'rs75709472']	rs2492215	rs2492215
chr9:g.117643G>T		rs535982601	rs535982601	rs143658101
chr9:g.117713T>C		[u'rs2492216', u'rs79116455']	rs2492216	rs2492216	rs2492216
chr4:g.2307162C>G		rs754805866	rs754805866	rs146070872
chr9:g.173362A>C		rs775126258	rs775126258	rs151199575
chr9:g.177750C>G		[u'rs201598242', u'rs3008104']	rs3008104
chr9:g.177750C>T		rs201598242	rs3008104
chr9:g.178947G>A		[u'rs62532029', u'rs16925054']	rs16925054
chr6:g.3105878G>A		rs749942420	rs749942420	rs147685653
chr9:g.214825G>C		rs780529951	rs780529951	rs140202146
chr8:g.623622G>A		rs769709532	rs769709532	rs145107532
chr9:g.328100G>A		rs534080306	rs534080306	rs139202607
chr9:g.382561G>A		rs755881130	rs755881130	rs148017668
chr6:g.3154692G>A	rs2808001	[u'rs2808001', u'rs587777324']	rs2808001	rs2808001
chr6:g.3154939T>A		[u'rs774743813', u'rs2808002']	rs2808002	rs2808002
chr11:g.205516C>A		rs746667961	rs746667961	rs149711976
chr12:g.176120C>G		rs2650190	rs2650190	rs2650190, rs187016828
chr12:g.176465C>G		rs147303026	rs2650189	rs147303026
chr11:g.280816A>T		rs7482965	rs7482965	rs56159585	rs56159585
chr6:g.3225620C>T		rs587784500	rs587784500	rs148522181
chr10:g.1054934C>T		rs757562227	rs757562227	rs141411897
chr11:g.284539G>A		rs751728229	rs751728229	rs142193494
chr6:g.3264527T>C		rs4959789	rs4959789	rs78785824
chr11:g.308290T>C		rs1058900	rs1058900	rs1058900, rs56188107	rs1058900
chr11:g.308314T>C		rs14408	rs14408	rs14408, rs55900504	rs14408
chr11:g.308394A>G			rs895489681	rs12778
chr1:g.3548035C>T		rs773829754	rs773829754	rs141808176
chr4:g.2701683G>C		rs765290371	rs765290371	rs138956825
chr6:g.3324131C>T		rs766850904	rs766850904	rs150056751
chr4:g.2826398C>T		rs745787410	rs745787410	rs148645945
chr7:g.2265161G>A	rs121908982	rs121908982	rs121908982	rs121908982	rs28939694
chr4:g.2833309C>A	rs121909146	rs121909146	rs121909146	rs121909148
chr4:g.2833309C>G	rs121909146	rs121909146	rs121909146	rs121909147
chr4:g.2833300G>A	rs121909149	rs121909149	rs121909149	rs121909150
chr7:g.2304047T>C		rs773194883	rs773194883	rs140353030
chr14:g.19378021G>A		rs137918498	rs78588683	rs4983300
chr14:g.19378021G>T		[u'rs137918498', u'rs78588683']	rs78588683	rs137918498	rs137918498
chr7:g.2304068G>C		rs753591171	rs753591171	rs144303569
chr14:g.19378081G>C		rs567472382	rs567472382	rs140387625
chr14:g.19378082C>G		rs748732043	rs748732043	rs142833502
chr14:g.19378135T>A		rs202226673	rs202226673	rs71233802
chr14:g.19378246G>A		rs774416549	rs774416549	rs11628941
chr14:g.19378296C>A		rs200144216	rs200144216	rs11625510
chr14:g.19378321T>C		rs200908438	rs200908438	rs79349820
chr7:g.2405954A>G		rs779435465	rs779435465	rs140314892
chr7:g.2473371C>G		rs757528849	rs757528849	rs145336198
chr7:g.2472936G>A		rs754192915	rs754192915	rs144379463
chr3:g.8667301T>C		rs758425019	rs758425019	rs149699995
chr4:g.2951879G>C		rs745817179	rs745817179	rs148965113
chr4:g.2952941T>A		rs557600846	rs557600846	rs138958716
chr3:g.8775642G>A	rs116840778	rs116840778	rs116840778	rs116840778, rs121909278
chr3:g.8775646C>A	rs116840782	rs116840782	rs116840782	rs116840782, rs121909279
chr3:g.8787233G>A	rs116840789	rs116840789	rs116840789	rs116840789, rs121909276
chr3:g.8787234C>T	rs116840773	rs116840773	rs116840773	rs116840773, rs121909277
chr7:g.2578238C>T		rs4719553	rs4719553	rs62907961
chr4:g.2964895T>C		rs762142752	rs762142752	rs141489836
chr8:g.1728503A>T		rs745785480	rs745785480	rs140545683
chr4:g.3015461A>G		rs763819143	rs763819143	rs146213627
chr8:g.1814768A>G		rs753735997	rs753735997	rs148894051
chr1:g.3697810G>T		rs754414138	rs754414138	rs149972068
chr7:g.2583550A>C		rs759994739	rs759994739	rs146558081
chr11:g.494764T>C		rs748839822	rs748839822	rs141385137
chr12:g.667734G>A		rs753895546	rs753895546	rs140922970
chr12:g.667798A>C		rs769337437	rs769337437	rs147847306
chr3:g.8983180G>A		rs757664317	rs757664317	rs150495130
chr1:g.3786176C>T		rs767679708	rs767679708	rs140809202
chr14:g.19553436C>T		rs201262647	rs28406802	rs28406802
chr14:g.19553442C>T		rs753038799	rs748369323
chr14:g.19553513C>G		rs28703868	rs371756739	rs28703868
chr14:g.19553556G>A		rs749866664	rs79489020	rs79489020	rs79489020
chr14:g.19553568A>T		rs781609693	rs747355536
chr14:g.19553571C>G		rs755286088	rs772978564
chr14:g.19553573G>C		rs758063570	rs770563534
chr14:g.19553573G>T		rs758063570	rs770563534
chr14:g.19553576A>G		rs750442883	rs528392124
chr14:g.19553578G>A		rs765072868	rs752492256
chr14:g.19553583C>T		rs776087085	rs763996095
chr14:g.19553586T>C		rs760340956	rs139704883		rs139704883
chr14:g.19553592G>A		rs763219791	rs758889820
chr14:g.19553612C>T		rs28431315	rs200084495	rs28431315
chr14:g.19553613G>A		rs768801095	rs546250493
chr14:g.19553621T>C		rs780137400	rs763869068
chr14:g.19553632C>A		rs760108146	rs750476402
chr14:g.19553634G>A		rs752457483	rs570927003
chr14:g.19553654G>A		rs552718195	rs376547042		rs376547042
chr14:g.19553675G>A		rs764677157	rs369754554
chr14:g.19553675G>C		rs764677157	rs369754554		rs369754554
chr14:g.19553678G>A		rs772141042	rs550239586
chr14:g.19553685C>T		rs774488053	rs773294208
chr14:g.19553808C>T		rs200256243	rs143403321		rs143403321
chr14:g.19553819G>A		rs370311298	rs745682940
chr14:g.19553822C>T		rs554262639	rs780393669
chr14:g.19553823G>A		rs542266672	rs768767599
chr14:g.19553825C>G		rs763178725	rs776577612
chr14:g.19553825C>T		rs763178725	rs776577612
chr14:g.19553826G>A		rs773421412	rs770223421
chr14:g.19553852G>A		rs200978838	rs79870143
chr14:g.19553891G>A		rs538186715	rs755167328
chr14:g.19558994G>A		rs757757111	rs138773680
chr7:g.2696152A>G		rs754580213	rs754580213	rs145232460
chr14:g.19553740C>G		rs199794074	rs748141946
chr14:g.19553748G>A		rs764479624	rs753239019
chr14:g.19553753G>A		rs776005772	rs751252983
chr14:g.19553760G>A		rs61430720	rs375902660
chr14:g.19553789G>A		rs546009638	rs145666754
chr14:g.19553795G>A		rs201157355	rs76596948		rs149181731
chr6:g.4032838T>A		rs758841884	rs758841884	rs139013915
chr7:g.2749297C>A		rs779499310	rs779499310	rs148983345
chr16:g.107140G>T		rs762367028	rs762367028	rs139600848
chr14:g.19563505C>T		rs757415577	rs374279129		rs374279129
chr14:g.19571350C>G		rs201133679	rs771909137
chr14:g.19571357T>C		rs781261134	rs200944601
chr14:g.19571400T>G		rs567351307	rs775279722
chr14:g.19571401G>A		rs759985600	rs760841685
chr14:g.19571408G>A		rs771274228	rs761931729
chr14:g.19571419G>A		rs201661142	rs28550946
chr14:g.19574210G>A		rs758876148	rs771425078
chr14:g.19574244C>G		rs201096243	rs199722113
chr7:g.2751976T>G		rs756099596	rs756099596	rs139821611
chr7:g.2752081A>T		rs558316712	rs558316712	rs139947343
chr8:g.1905343C>T		rs779687039	rs779687039	rs142900811
chr16:g.133168C>G		rs769980826	rs769980826	rs139123111
chr16:g.133178G>T		rs767729141	rs767729141	rs142453085
chr3:g.9068636C>T		rs766784660	rs766784660	rs150345491
chr12:g.991196C>T		rs758943086	rs758943086	rs142623307
chr3:g.9094796G>A		rs766963362	rs766963362	rs143561259
chr2:g.9668037A>G		rs755211714	rs755211714	rs148451347
chr12:g.994796A>G		rs775933163	rs775933163	rs144234704
chr12:g.1005837G>C		rs756976875	rs756976875	rs139347797
chr16:g.222912A>G	rs121909803	rs121909803	rs121909803	rs34220980, rs121909803
chr16:g.222916T>A		rs33981821	rs33981821	rs63750609
chr16:g.222916T>C		rs33981821	rs33981821	rs33981821, rs63750609
chr16:g.222916T>G	rs33981821	rs33981821	rs33981821	rs33981821, rs63750609
chr16:g.222933A>G	rs34817956	rs34817956	rs34817956	rs34817956, rs111033607
chr16:g.222935G>C		rs281860604	rs281860604	rs34410516
chr16:g.222940A>C		rs281860608	rs281860608	rs35836455
chr16:g.222940A>G		rs281860608	rs281860608	rs35836455
chr16:g.222947G>C		rs281860614	rs281860614	rs33996902
chr16:g.222947G>T		rs281860614	rs281860614	rs33996902
chr16:g.222951G>C		rs281860609	rs281860609	rs35331909
chr16:g.222958G>A	rs34956202	rs34956202	rs34956202	rs34956202, rs111033600
chr16:g.222962G>C		rs281860619	rs281860619	rs33923844
chr16:g.222962G>T		rs281860619	rs281860619	rs33923844
chr16:g.222983G>T		rs281860621	rs281860621	rs36068296
chr16:g.223124G>C		rs111033606	rs111033606	rs33977479, rs111033606
chr16:g.223144C>T		rs281860610	rs281860610	rs34063115
chr16:g.223152A>T		rs281860654	rs281860654	rs34890875
chr16:g.223153C>G		rs281860623	rs281860623	rs34462388
chr16:g.223161C>G		rs281860606	rs281860606	rs33929532
chr16:g.223166C>G		rs281860624	rs281860624	rs35687532
chr16:g.223167T>C		rs281860632	rs281860632	rs35019202
chr16:g.223169C>A		rs281860661	rs281860661	rs33978986
chr16:g.223169C>G		rs281860661	rs281860661	rs33978986
chr16:g.223181C>A		rs281860627	rs281860627	rs33966883
chr16:g.223181C>G		rs281860627	rs281860627	rs33966883
chr16:g.223199G>C		rs281860629	rs281860629	rs33959483
chr16:g.223199G>T		rs281860629	rs281860629	rs33959483
chr16:g.223211G>C		rs111033598	rs111033598	rs28928887, rs111033598
chr16:g.223211G>T		rs111033598	rs111033598	rs28928887
chr16:g.223212A>G		rs281860636	rs281860636	rs34547944
chr16:g.223214G>C	rs33985574	rs33985574	rs33985574	rs33985574, rs111033599
chr16:g.223235C>A		rs111033601	rs111033601	rs1060339, rs111033601
chr16:g.223235C>G	rs111033601	rs111033601	rs111033601	rs1060339
chr7:g.2962298C>T		rs769577430	rs769577430	rs146394338
chr16:g.223265C>G		rs281860607	rs281860607	rs34440919
chr16:g.223267C>G		rs281860603	rs281860603	rs35692096
chr16:g.223281A>C		rs281860612	rs281860612	rs33926206
chr16:g.223281A>G		rs281860612	rs281860612	rs33926206
chr16:g.223283C>A		rs281860611	rs281860611	rs33996798
chr16:g.223283C>G		rs281860611	rs281860611	rs33996798
chr16:g.223284G>A		rs281864777	rs281864777	rs63750958
chr16:g.223284G>T		rs281864777	rs281864777	rs63750958
chr16:g.223301G>T		rs281860615	rs281860615	rs33914470
chr16:g.223302C>T		rs281864494	rs281864494	rs17407508
chr16:g.223313C>G		rs281860617	rs281860617	rs34814612
chr16:g.223477A>C		rs41321052	rs41321052	rs41321052, rs80132178
chr16:g.223568T>G		rs63750708	rs63750708	rs63750708, rs75152070
chr16:g.223124G>T		rs111033606	rs111033606	rs33977479
chr16:g.227312G>A	rs34629158	rs34629158	rs34629158	rs34629158, rs63750629
chr16:g.227315G>A	rs34863047	rs34863047	rs34863047	rs34863047, rs63749808
chr16:g.227318C>G	rs34830032	rs34830032	rs34830032	rs34830032, rs63749881
chr16:g.227319A>G	rs34713708	rs34713708	rs34713708	rs34713708, rs63750546
chr16:g.227322T>A	rs35654345	rs35654345	rs35654345	rs35654345, rs63751116
chr16:g.227324C>T	rs34472107	rs34472107	rs34472107	rs34472107, rs63751114
chr16:g.227325C>G	rs33910377	rs33910377	rs33910377	rs33910377, rs63750388
chr16:g.227325C>T	rs33910377	rs33910377	rs33910377	rs33910377, rs63750388
chr16:g.227328C>A	rs34204059	rs34204059	rs34204059	rs34204059, rs63750290
chr16:g.227330G>A	rs63749882	rs63749882	rs63749882	rs33987053, rs63749882
chr16:g.227330G>C	rs63749882	rs63749882	rs63749882	rs33987053, rs63749882
chr16:g.227331A>C	rs35932809	rs35932809	rs35932809	rs35932809, rs63750606
chr8:g.2054334T>C		rs754812111	rs754812111	rs146238436
chr8:g.2072090G>A		rs777766795	rs777766795	rs145327286
chr4:g.3432155A>G		rs752118462	rs752118462	rs146164072
chr4:g.3432230G>A		rs746987803	rs746987803	rs148237400
chr4:g.3432331T>C		rs773830368	rs773830368	rs145952570
chr13:g.20006637T>C		rs754393285	rs754393285	rs148211638
chr17:g.263286G>A		rs71356791	rs71356791	rs71356791, rs185121611	rs71356791
chr4:g.3447904C>G		rs767606268	rs767606268	rs150324697
chr12:g.1221405A>C		rs777551110	rs777551110	rs141315776
chr16:g.332663A>C		rs759751565	rs759751565	rs149127641
chr18:g.196694T>C		rs766313488	rs766313488	rs141941763
chr4:g.3495002C>A		rs745414274	rs745414274	rs150053125
chr9:g.2824812T>C			rs928746030	rs142680453
chr12:g.1517402T>C		rs745461100	rs745461100	rs140227397
chr15:g.21051201T>C		[u'rs79335648', u'rs772360877']	rs79335648
chr16:g.420116C>T		rs745702240	rs745702240	rs144080730
chr16:g.420212G>C		rs770973433		rs146932490
chr20:g.139457G>C		rs761619595	rs761619595	rs151095577
chr13:g.20277413T>C		rs3852596	rs3852596	rs75085951
chr16:g.427759G>A		rs757017387	rs757017387	rs139877827
chr16:g.457468C>T		rs760539572	rs760539572	rs145497745
chr16:g.461019C>T		rs749457989	rs749457989	rs142609297
chr7:g.4014168T>A		rs760469132	rs760469132	rs148596700
chr7:g.4056841G>T		rs755904393	rs755904393	rs142748090
chr7:g.4051845G>T		rs771255866	rs771255866	rs145873034
chr7:g.4051846T>C		rs776980959	rs776980959	rs138769561
chr18:g.480712C>G		rs765836901	rs765836901	rs150681852
chr3:g.9775982C>T		rs761763071	rs761763071	rs145610058
chr14:g.19999393G>C		rs199722113	rs201096243
chr14:g.19999427C>T		rs771425078	rs758876148
chr14:g.20002224C>T		rs28550946	rs201661142
chr14:g.20002235C>T		rs761931729	rs771274228
chr14:g.20002242C>T		rs760841685	rs759985600
chr14:g.20002243A>C		rs775279722	rs567351307
chr14:g.20002286A>G		rs200944601	rs781261134
chr14:g.20002293G>C		rs771909137	rs201133679
chr16:g.532529A>G		rs551916328	rs551916328	rs143306504
chr14:g.20010139G>A		rs374279129	rs757415577
chr7:g.4218189C>T		rs764241038	rs764241038	rs150526123
chr7:g.4169631G>T		rs750210098	rs750210098	rs138971646
chr3:g.9791977G>C		rs764615113	rs764615113	rs150772125
chr14:g.20014669C>T		rs138773680	rs757757111
chr14:g.20019785C>T		[u'rs79870143', u'rs138358738']	rs200978838
chr14:g.20019814C>T		rs768767599	rs542266672
chr14:g.20019815G>A		rs780393669	rs554262639
chr14:g.20019818C>T		rs745682940	rs370311298
chr14:g.20019829G>A		rs143403321	rs200256243
chr14:g.20019842C>T		[u'rs76596948', u'rs149181731']	rs201157355
chr14:g.20019848C>T		rs145666754	rs546009638
chr14:g.20019889C>T		rs753239019	rs764479624
chr14:g.20019897G>C		rs748141946	rs199794074
chr14:g.20019952G>A		rs773294208	rs774488053
chr14:g.20019983C>T		rs376547042	rs552718195
chr14:g.20020016A>G		rs763869068	rs780137400
chr14:g.20020024C>T		rs546250493	rs768801095
chr14:g.20020025G>A		rs200084495	rs28431315
chr14:g.20020045C>T		rs758889820	rs763219791
chr14:g.20020069T>A		rs747355536	rs781609693
chr14:g.20020081C>T		rs79489020	rs749866664
chr16:g.597713G>T		rs543395937	rs543395937	rs145174641
chr3:g.9801366G>T		rs560292298	rs560292298	rs150868701
chr1:g.5935006A>G	rs28940891	rs28940891	rs28940891	rs28940891, rs137852921
chr14:g.20019746C>T		rs755167328	rs538186715
chr14:g.20019811C>T		rs770223421	rs773421412
chr14:g.20019812G>A		rs776577612	rs763178725
chr14:g.20019812G>C		rs776577612	rs763178725
chr14:g.20019877C>T		rs375902660	rs61430720
chr14:g.20019884C>T		rs751252983	rs776005772
chr14:g.20019959C>T		rs550239586	rs772141042
chr14:g.20019962C>G		rs369754554	rs764677157
chr14:g.20019962C>T		rs369754554	rs764677157
chr14:g.20020003C>T		rs570927003	rs752457483
chr14:g.20020005G>T		rs750476402	rs760108146
chr14:g.20020051A>G		rs139704883	rs760340956
chr14:g.20020054G>A		rs763996095	rs776087085
chr14:g.20020059C>T		rs752492256	rs765072868
chr14:g.20020061T>C		rs528392124	rs750442883
chr14:g.20020064C>A		rs770563534	rs758063570
chr14:g.20020064C>G		rs770563534	rs758063570
chr14:g.20020066G>C		rs772978564	rs755286088
chr14:g.20020124G>C		rs371756739	rs28703868
chr14:g.20020195G>A		rs748369323	rs753038799
chr14:g.20020201G>A		rs28406802	rs201262647
chr7:g.4304779C>A		rs767222342	rs767222342	rs149434730
chr2:g.10582296G>C		rs752002266	rs752002266	rs149466352
chr17:g.704251C>T		rs759092228	rs759092228	rs147466128
chr18:g.662310T>G		rs756138720	rs756138720	rs141666868
chr12:g.1940589C>T		rs772205560	rs772205560	rs143417942
chr18:g.683313A>T		rs749399622	rs749399622	rs144642877
chr18:g.712518C>T		rs370417606	rs370417606		rs67521132
chr16:g.633569G>C		rs757081520	rs757081520	rs144089720
chr20:g.470496A>T			rs879999327	rs41488951
chr17:g.904260A>G			rs1013513800	rs138116671
chr11:g.1016833G>T		[u'rs71472140', u'rs749819621']	rs749819621
chr11:g.1017240G>A		rs34507884	rs34507884	rs62891761
chr16:g.681315G>C		rs772731030	rs772731030	rs149873567
chr11:g.1017843A>G		rs796116962	rs796116962	rs34658805
chr11:g.1017877A>G		rs754011964	rs754011964	rs35865134
chr2:g.10743251G>A		rs566429655	rs566429655	rs141541896
chr20:g.742367T>G		rs772154751	rs772154751	rs143033168
chr19:g.580666G>T		rs767817495	rs767817495	rs150105382
chr14:g.20181348A>G		[u'rs1590546', u'rs79349820']	rs1590546
chr2:g.10866649G>A		rs780203954	rs780203954	rs142087535
chr19:g.581477C>T		rs776570652	rs776570652	rs55805128
chr19:g.581585C>G		rs763795674	rs763795674	rs55962653
chr19:g.582524G>A		rs752684923	rs752684923	rs56182006
chr19:g.582525G>A		rs777486851	rs777486851	rs55757057
chr19:g.603557T>G		rs764621033	rs764621033	rs139564284
chr20:g.865766A>C		rs760252535	rs760252535	rs151304683
chr14:g.20215821G>C		rs763223124	rs763223124	rs141088206
chr14:g.20215899C>A		[u'rs75664801', u'rs149431544']			rs149431544
chr3:g.9970021G>A		rs758390328	rs758390328	rs148734702
chr4:g.4389367T>G		rs758630361	rs758630361	rs146189794
chr19:g.617287T>G			rs776436676	rs148831245
chr6:g.6145983C>T		rs762504395	rs762504395	rs144433298
chr19:g.617609T>C		rs778207346	rs778207346	rs144826313
chr16:g.720346A>G		rs772677924	rs772677924	rs149457918
chr16:g.722338T>G		rs781248038	rs781248038	rs137948504
chr16:g.722538A>G		rs777984198	rs777984198	rs147684016
chr14:g.20296395G>C		rs758945380	rs758945380	rs148867085
chr1:g.6387399C>G			rs923978695	rs139786531
chr17:g.1375276A>C		rs781355641	rs781355641	rs141492351
chr14:g.20295834T>C		[u'rs2801164', u'rs79065635']	rs2801164	rs2801164	rs2801164
chr19:g.621699G>A		rs771832133	rs771832133	rs148483459
chr19:g.625196G>C		rs566027653	rs566027653	rs148921232
chr20:g.1145716T>C		rs777492424	rs777492424	rs149525585
chr12:g.2614027G>T		rs1131657	rs1131657	rs52813089
chr17:g.1419763C>T		rs774813663	rs774813663	rs147146989
chr4:g.4543664G>C		rs764862944	rs764862944	rs147279679
chr15:g.22369159A>G			rs769148617	rs139406425
chr15:g.22369162A>T			rs762072754	rs145987711
chr15:g.22368850T>A			rs748852238	rs139340208
chr15:g.22369437A>C			rs754121033	rs150859497
chr17:g.1410337T>C		rs774671614	rs774671614	rs141054034
chr14:g.20388899T>C		rs773790349	rs773790349	rs139545304
chr14:g.20389234T>G		rs752052817	rs752052817	rs145031138
chr1:g.6501080C>G		rs752466249	rs752466249	rs138775320
chr14:g.20389598T>C		rs773791545	rs773791545	rs144643854
chr14:g.20389604C>T		rs766772094	rs766772094	rs148479390
chr9:g.4544624T>A	rs2228621	rs2228621	rs2228621	rs16921449	rs2228621
chr9:g.4564348T>G		rs764272734	rs764272734	rs141417671
chr1:g.6505813C>A		rs774233876	rs774233876	rs142650010
chr13:g.21557772G>C		rs775335330	rs775335330	rs146555029
chr13:g.21557773T>G		rs768711180	rs768711180	rs141202624
chr20:g.1294094C>G		rs753344660	rs753344660	rs140007029
chr14:g.20443943A>G		[u'rs4060024', u'rs45516109']	rs4060024		rs4060024
chr11:g.1253958G>C		rs760417	rs760417	rs2077076
chr16:g.747087A>G		rs754735799	rs754735799	rs146798783
chr1:g.6529187C>T	rs201551894	rs201551894	rs201551894		rs201182604
chr14:g.20502238T>A		rs770925050	rs770925050	rs143146193
chr19:g.757604C>T		rs756970923	rs756970923	rs143442137
chr21:g.14982676A>G			rs929771980	rs77580119
chr21:g.14982764G>A		rs201348025	rs201348025	rs78342505
chr16:g.771703G>A		rs146136648	rs146136648		rs71823203
chr21:g.14982721A>G		rs200814491	rs200814491	rs76537947
chr11:g.1264418C>G		rs201556927	rs201556927	rs3021160
chr11:g.1264438A>G		rs11825592	rs11825592	rs11825592	rs377384369
chr14:g.20528569G>T		rs767508029	rs767508029	rs143070467
chr11:g.1264183G>A		rs34739266	rs34739266	rs34739266, rs146229325	rs146229325
chr22:g.17072533G>T		rs767562761	rs767562761	rs147869072
chr16:g.774191G>T		rs755099737	rs755099737	rs146384358
chr21:g.15013721A>G		[u'rs200270105', u'rs2334582']	rs2334582
chr21:g.15013735A>G		rs9980783	rs9980783	rs78643169, rs149536598
chr21:g.15013841G>A		[u'rs2334588', u'rs746222549']	rs2334588
chr21:g.15013880A>G		[u'rs2878224', u'rs199555161']	rs2878224
chr12:g.2794921G>A	rs200231105	rs200231105	rs200231105	rs71458011
chr11:g.1265384T>C		[u'rs3965632', u'rs202027485']	rs3965632	rs3965632
chr11:g.1265422G>A		rs199749553	rs199749553	rs71469875
chr11:g.1265426T>A		[u'rs2943498', u'rs764578318']	rs2943498	rs2943498
chr11:g.1265426T>G		rs764578318	rs2943498
chr11:g.1265444C>T		rs756364374	rs756364374	rs34528873
chr11:g.1265627C>T		rs199752800	rs199752800	rs75612555
chr11:g.1265786C>T		[u'rs60787297', u'rs75917341']	rs60787297	rs2860722, rs60787297
chr14:g.20585784C>A		rs558231474	rs558231474	rs142758414
chr11:g.1266182C>T		rs778357358	rs778357358	rs71469877
chr10:g.5011017G>A		rs200909708	rs200909708	rs15874
chr10:g.5014867C>T		rs570906796	rs570906796	rs150342079
chr10:g.5011075G>A		rs139588200	rs139588200	rs10618, rs139588200	rs139588200
chr10:g.5011081A>T		rs760575583	rs760575583	rs11474
chr10:g.5014809C>A		rs782121448	rs782121448	rs151211791
chr17:g.1576740A>T		rs778213468	rs778213468	rs142073226
chr17:g.1576829C>T		rs762957932	rs762957932	rs147527569
chr11:g.1267325T>C		rs55813014	rs55813014	rs3021161, rs55813014	rs55813014
chr11:g.1266611G>C		rs183218730	rs183218730	rs71469879, rs183218730
chr11:g.1267562C>T		rs60268710	rs60268710	rs60268710, rs61737593	rs60268710
chr11:g.1266716T>C		[u'rs80150964', u'rs200243273']
chr9:g.4844635A>G		rs752303774	rs752303774	rs140128842
chr11:g.1268816C>T		rs61731823	rs61731823	rs71469871
chr11:g.1269193A>C		rs531312214	rs2943522
chr11:g.1269193A>G		[u'rs531312214', u'rs2943522', u'rs71469875']	rs2943522
chr11:g.1269215C>T		rs34528873	rs34528873		rs79239311
chr11:g.1269953T>C		[u'rs71469877', u'rs757547681']	rs71469877
chr11:g.1271333C>T		[u'rs201822078', u'rs61737593']	rs61737593
chr16:g.812702C>A		rs765571340	rs765571340	rs150191234
chr1:g.6640815A>C		rs753273869	rs753273869	rs142613570
chr3:g.10105516A>C	rs36070315	[u'rs142354499', u'rs36070315']	rs36070315	rs36070315, rs142354499	rs142354499
chr3:g.10114557A>G		[u'rs61741412', u'rs62623588']	rs61741412	rs61741412, rs62623588
chr3:g.10114944A>C	rs56041034	rs56041034	rs56041034	rs56041034, rs61744531
chr14:g.20665835C>T		rs775946565	rs775946565	rs147301494
chr15:g.22742752A>G		rs542852754	rs7182058	rs7182058
chr15:g.22743130C>G		rs540713057	rs376169003
chr10:g.5147869G>C		rs141515798	rs141515798	rs9643	rs141515798
chr3:g.10123133A>T		rs759516610	rs759516610	rs145202439
chr15:g.22743149C>T		rs757847378	rs370904969
chr15:g.22743150G>A		rs751978614	rs773235605
chr15:g.22743212C>T		rs752662175	rs752367574
chr15:g.22743252T>C		rs750613358	rs368493848
chr15:g.22743252T>G		rs750613358	rs368493848
chr15:g.22743275G>T		rs867264819	rs763775569
chr15:g.22743285A>T		rs770450796	rs780617127
chr15:g.22743290A>G		rs771855593	rs755400164
chr15:g.22743314C>T		rs778662923	rs759687883
chr15:g.22743315G>A		rs754935962	rs769563547
chr15:g.22743344G>A		rs866840508	rs577425800
chr15:g.22743347G>A		rs767791252	rs751236163
chr15:g.22743382G>T		rs764524197	rs541925728
chr15:g.22743407G>A		rs761248301	rs200513306
chr15:g.22743438T>C		rs867747747	rs761724090
chr15:g.22743461T>G		rs368898022	rs376186063
chr15:g.22743524C>T		rs569090684	rs760097214
chr19:g.855567A>G		rs754547435	rs754547435	rs147473546
chr10:g.5260683T>G		rs782660422	rs782660422	rs138698105
chr20:g.1592114T>C		rs1135202	rs1135202		rs376863121
chr3:g.10183772C>T	rs104893829	rs104893829	rs104893829	rs104893829	rs5030806
chr19:g.885957G>A		rs753989886	rs753989886	rs150734181
chr17:g.1635994G>A		rs777843414	rs777843414	rs150854176
chr19:g.899653G>C		rs749395729	rs749395729	rs149543330
chr12:g.2973497T>C		rs745456647	rs745456647	rs148207811
chr3:g.10280433T>C			rs949238310	rs143831586
chr19:g.920450C>A		rs754498103	rs754498103	rs142960804
chr4:g.5687152C>T		rs757529889	rs757529889	rs142209194
chrY:g.4968368G>T		rs2524543	rs2524543		rs199979134
chrY:g.4968588T>C		[u'rs2563388', u'rs199729027']	rs2563388
chr1:g.6885179A>C		rs746000883	rs746000883	rs148569181
chr5:g.7826901G>A		rs779889348	rs779889348	rs145175004
chr4:g.5642341T>A		rs756822099	rs756822099	rs138503215
chr4:g.5699339G>T	rs1057518158		rs965707319
chr10:g.5435539C>T		rs782587034	rs782587034	rs140570657
chr6:g.7231460G>T		rs769722036	rs769722036	rs138440833
chr22:g.17264565G>T		rs5748622	rs5748622	rs5748622, rs115201131
chrY:g.4968655T>G		rs2563389	rs2563389	rs75134848	rs75134848
chr10:g.5436291G>A		rs782163027	rs782163027	rs139016001
chr18:g.2577747C>A		rs759829269	rs759829269	rs143667016
chr12:g.3043650C>T		rs767887151	rs767887151	rs140735685
chr22:g.17265194G>A		rs9605146	rs9605146	rs9605146, rs114989947
chr12:g.3128313T>C		rs755806437	rs755806437	rs144053926
chr18:g.2616457G>C		rs9051	rs9051	rs1983346	rs9051
chr11:g.1606443T>C		rs541535366	rs541535366	rs78082587
chr14:g.20846218C>A		rs535831407	rs535831407	rs147303568
chr4:g.5810007G>T		rs574700297	rs574700297	rs140143666
chr20:g.1895889G>C		rs1057114	rs1057114	rs72620874
chr20:g.1905434A>C		rs771010369	rs771010369	rs138466438
chr21:g.15561384T>C		rs756491211	rs756491211	rs149822439
chr11:g.1629269C>T		rs749279349	rs749279349	rs76028748
chr19:g.1014298G>A		rs771990912	rs771990912	rs148981821
chr14:g.20869658A>G		rs753026915	rs753026915	rs143627301
chr14:g.20876310G>A		rs765733367	rs765733367	rs144793256
chr3:g.10382257G>A			rs935376816	rs147005575
chr14:g.20876433G>A			rs939722304	rs144305386
chr7:g.5645041A>G		rs779348989	rs779348989	rs150409871
chr9:g.5304378G>T		rs141898918	rs141898918	rs2273783, rs141898918	rs141898918
chr7:g.5662744G>T		rs754953817	rs754953817	rs142317286
chr19:g.1041569C>T		rs767162674	rs767162674	rs149348071
chr19:g.1045170T>C		rs771618930	rs771618930	rs143961065
chr17:g.1946275T>A		rs537387783	rs537387783	rs150846929
chr3:g.10442711A>G		rs535964962	rs535964962	rs145665387
chr19:g.1055151T>C		rs546030917	rs546030917	rs145987355
chr19:g.1051964C>T		rs574147376	rs574147376	rs147096602
chrY:g.6115607A>G		[u'rs759134941', u'rs3893640']	rs3893640
chr4:g.6066733C>A		rs756604514	rs756604514	rs148355390
chr21:g.15746159T>C		rs754962783	rs754962783	rs138050222
chrY:g.6115622G>C		[u'rs374264267', u'rs3876328']	rs3876328
chr11:g.1718492G>T		[u'rs77869863', u'rs58645950']	rs58645950	rs58645950	rs58645950
chr18:g.2891676T>G		rs746209717	rs746209717	rs147101434
chr14:g.20928905A>C		rs748590531	rs748590531	rs140855873
chr18:g.2892385G>C			rs1031831897	rs142546371
chr18:g.2920373G>A			rs769901079	rs151091999
chr19:g.1079771G>A		rs771835935	rs771835935	rs146159399
chr19:g.1080999G>A		rs763284554	rs763284554	rs148141097
chr6:g.7580889T>G		rs746782582	rs746782582	rs143380327
chr16:g.1144771T>A		rs779985639	rs779985639	rs150361842
chr16:g.1144772C>T		rs748702651	rs748702651	rs138080960
chr19:g.1091805G>A			rs1028649314	rs142596385
chr19:g.1085850G>A		rs768695701	rs768695701	rs140056829
chr6:g.7583505G>T		rs764692193	rs764692193	rs138919042
chr7:g.5959485G>A		rs200812052	rs200812052	rs8058
chr14:g.21052267T>C			rs947145948	rs148573577
chr7:g.5959592G>C		rs192141490	rs192141490	rs62441800, rs192141490
chr7:g.5942292C>G		rs747942951	rs747942951	rs143667487
chr15:g.23406345G>A		rs760097214	rs569090684
chr15:g.23406408A>C		rs376186063	rs368898022
chr7:g.5966126A>G		rs549582200	rs549582200	rs143409071
chr7:g.5967965A>G		rs182575261	rs182575261	rs2528353, rs182575261
chr15:g.23406777C>T		rs200513306	rs760165517
chr15:g.23406802C>A		rs541925728	rs764524197
chr15:g.23406819T>C		rs113394895	rs879605724
chr15:g.23406837C>T		rs751236163	rs767791252
chr15:g.23406840C>T		rs577425800	rs866840508
chr15:g.23406869C>T		rs769563547	rs754935962
chr15:g.23406870G>A		rs759687883	rs778662923
chr15:g.23406894T>C		rs755400164	rs771855593
chr15:g.23406899T>A		rs780617127	rs770450796
chr15:g.23406909C>A		rs763775569	rs867264819
chr15:g.23406932A>C		rs368493848	rs750613358
chr15:g.23406932A>G		rs368493848	rs750613358
chr15:g.23406993G>A		rs752367574	rs28605582
chr15:g.23406995A>T		rs764997057	rs769432883
chr15:g.23407002C>T		rs754795188	rs762435733
chr15:g.23407358C>T		rs773235605	rs751978614
chr15:g.23407359G>A		rs370904969	rs757847378
chr15:g.23407378G>C		rs376169003	rs540713057
chr15:g.23406972G>A		rs774619627	rs752662175
chr15:g.23407759T>C		rs7182058	rs542852754
chr7:g.5983063C>T		rs148485394	rs148485394	rs17853305, rs148485394
chr7:g.5983070T>C		rs11765019	rs11765019	rs11765019, rs144996986
chr20:g.2473444C>A		rs749905857	rs749905857	rs143546350
chr1:g.7886554C>A		rs774996522	rs774996522	rs139369396
chr1:g.7886555T>A		rs762269586	rs762269586	rs148570129
chr3:g.10916740T>C		rs764533012	rs764533012	rs140116047
chr14:g.21108934T>A		rs777621196	rs777621196	rs138585807
chr20:g.2464384G>T		rs778567181	rs778567181	rs140282103
chr4:g.6331073T>C		rs762501712	rs762501712	rs149162188
chr22:g.17662378T>G		rs535337577	rs535337577	rs148286416
chr17:g.2203646A>G		rs769829637	rs769829637	rs147046279
chr7:g.6017274A>C	rs267608152	rs267608152	rs267608152	rs63750454
chr7:g.6022516C>T	rs267608161	rs267608161	rs267608161	rs63751250
chr7:g.6026397C>T	rs587780045	rs587780045	rs587780045	rs149521874
chr7:g.6026439A>C		rs267608162	rs267608162	rs63750244
chr7:g.6026442T>A	rs748927376	rs748927376	rs748927376	rs63750497
chr7:g.6026444T>C	rs267608167	rs267608167	rs267608167	rs63751461
chr7:g.6026465T>A		rs267608166	rs267608166	rs63751041
chr14:g.21109574T>C		rs754410908	rs754410908	rs144829267
chr14:g.21109648A>C		rs754149977	rs754149977	rs148590907
chr7:g.5997641A>G		[u'rs71531350', u'rs201932419']	rs71531350	rs71531350	rs201932419
chr7:g.6006536G>C		rs199609820	rs199609820	rs2711191
chr7:g.6017340T>C	rs17420802	rs17420802	rs17420802	rs1059060, rs17420802
chr7:g.6026440A>C		rs267608168	rs267608168	rs63750698
chr12:g.3938090T>G		rs754070697	rs754070697	rs146941490
chr6:g.7880269G>A			rs1013584014	rs140519057
chr19:g.1235996G>A		rs755136999	rs755136999	rs139898260
chr9:g.5810081C>A		rs559305338	rs559305338	rs138182339
chr7:g.6078292T>C		rs770218004	rs770218004	rs139313112
chr16:g.1272285C>G		rs750476007	rs750476007	rs142190584
chr16:g.1272744C>T		rs760434668	rs760434668	rs146389821
chr4:g.6612671C>T		rs758282327	rs758282327	rs150934336
chr20:g.2638882T>C	rs5856	rs5856	rs5856	rs5856, rs80017684	rs5856
chr17:g.2276316G>A		rs759763081	rs759763081	rs149315543
chr16:g.1278744C>T		rs62012862	rs62012862	rs1060292, rs62012862
chr16:g.1278916C>T		rs539743702	rs539743702	rs2234906
chr16:g.1278919G>C		rs200529241	rs200529241	rs2234905
chr16:g.1291244A>G		rs1060281	rs1060281	rs61753435
chr16:g.1291608A>G		[u'rs1064780', u'rs201820654']	rs1064780
chr16:g.1278950C>T		rs201636233	rs201636233	rs1060284
chr16:g.1279269G>A		rs200004479	rs200004479	rs1064781
chr16:g.1279270T>C		[u'rs182531071', u'rs1800992']	rs1800992	rs1800992
chr16:g.1279294C>T		rs779125655	rs779125655	rs1064779
chr16:g.1279295G>C		rs145662073	rs145662073	rs1800991
chr16:g.1279344G>A		rs761110501	rs761110501	rs1064776
chr16:g.1279345C>T		rs766853420	rs766853420	rs1064775
chr16:g.1279347G>A		rs373095607	rs373095607	rs1064774
chr16:g.1279055G>A		rs770399158	rs770399158	rs2234904
chr16:g.1279060C>G		rs776177611	rs776177611	rs1141969
chr16:g.1279284T>C		rs557026794	rs557026794	rs1064780
chr16:g.1306570A>G		rs752929265	rs752929265	rs140245484
chr17:g.2276717C>A		rs758279309	rs758279309	rs140447235
chr16:g.1279648C>T		rs752157957	rs752157957	rs1060281
chr16:g.1279714A>G		rs192643610	rs192643610	rs1064771
chr16:g.1279717C>T		rs201728868	rs201728868	rs1064770
chr16:g.1279732C>A		rs201836020	rs201836020	rs1141965
chr16:g.1279900G>A		rs539220372	rs539220372	rs61739899
chr16:g.1279909C>G		rs778200573	rs778200573	rs61729112
chr17:g.2279158G>C		rs547116331	rs547116331	rs149262100
chr20:g.2644319T>C		rs759903876	rs759903876	rs143801404
chr7:g.6205189T>C		rs754113042	rs754113042	rs146929821
chr8:g.6873603T>G		rs2230231	rs2230231	rs145076681
chr15:g.23603641T>A		[u'rs199550368', u'rs587867']	rs587867
chr15:g.23606545C>A		rs561518978	rs2938710
chr15:g.23606545C>G		[u'rs561518978', u'rs2938710']	rs2938710
chr15:g.23609955C>T		[u'rs759148557', u'rs80273127']
chr15:g.23610192G>A		[u'rs62001551', u'rs80011956']	rs62001551
chr15:g.23610226A>G		[u'rs75170502', u'rs374999654']
chr19:g.1373093C>T			rs980438789	rs145985144
chr9:g.6015195G>A		rs773865320	rs773865320	rs142349164
chr20:g.2777717C>T		rs530851035	rs530851035	rs141593269
chr10:g.6268200A>G		rs765168696	rs765168696	rs151179469
chr7:g.6449634G>C		rs757677803	rs757677803	rs145926640
chr7:g.6452632G>C		rs758391168	rs758391168	rs141644989
chr14:g.21464765G>A		rs775852895	rs775852895	rs144273829
chr16:g.1396030A>C		rs768813705	rs768813705	rs146291187
chr16:g.1400177C>G			rs1054953125	rs147479335
chr16:g.1397934C>T		rs756747374	rs756747374	rs147627068
chr19:g.1397414C>T	rs753228876	rs753228876	rs753228876	rs150817761
chr16:g.1416263T>G		rs757085541	rs757085541	rs138258056
chr22:g.18232881A>G		rs773037382	rs773037382	rs141810748
chr14:g.21542256T>C		rs749865978	rs749865978	rs145390984
chr4:g.7011674A>G		rs779447258	rs779447258	rs149624710
chr14:g.21542530G>C		rs745862444	rs745862444	rs145438478
chr20:g.3017839C>A		rs761469813	rs761469813	rs145392740
chr20:g.3053026C>T		rs763492150	rs763492150	rs143022576
chr20:g.3028486G>T			rs926470964	rs149611453
chr4:g.7044113T>C		rs758160715	rs758160715	rs149992800
chr14:g.21555253T>C		rs753221577	rs753221577	rs148429970
chr12:g.4735970A>G		rs2041290	rs2041290	rs75777591
chr7:g.6634198A>G		rs554229303	rs554229303	rs142615512
chr9:g.6558572T>C		rs754531832	rs754531832	rs145484388
chr8:g.7189979G>A		[u'rs200574182', u'rs34007300']	rs34007300
chr8:g.7190468G>T		rs750927999	rs4574869
chr19:g.1488091T>G		rs766677024	rs766677024	rs141195964
chr8:g.7190939T>G		[u'rs34568670', u'rs371525555']	rs34568670
chr8:g.7190987T>C		[u'rs34694498', u'rs755680515']	rs34694498
chr8:g.7191216C>G		rs202154298	rs74194562
chr1:g.9073600A>C		rs543841758	rs543841758	rs149923761
chr8:g.7218752G>C		[u'rs77108962', u'rs3989697']	rs3989697
chr16:g.1537706C>T		rs776487931	rs776487931	rs139008285
chr13:g.24465897C>T		[u'rs3751356', u'rs773383403']	rs3751356	rs3751356
chr13:g.24468329A>G		rs4067961	rs4067961	rs4067961, rs71429861	rs4067961
chr17:g.2966141G>C		rs769848374	rs2258495
chr17:g.2966154G>A		rs55677131	rs55677131	rs55677131, rs145256155	rs145256155
chr17:g.2966273G>A		[u'rs61752195', u'rs2676567']	rs2676567	rs2676567, rs61752195
chr17:g.2966309G>A		rs148824825	rs148824825	rs2317672, rs148824825
chr17:g.2966828C>T		rs531952330	rs531952330	rs2258425
chr17:g.2966888T>C		rs758812414	rs758812414	rs2676568
chr17:g.2966525G>A		rs703896	rs703896	rs703896, rs140876889
chr17:g.2966784G>C		[u'rs61733730', u'rs563037522']	rs61733730
chr17:g.3030682A>C		rs777187648	rs777187648	rs149941483
chr1:g.9107684C>G		rs754656218	rs754656218	rs144107310
chr20:g.3214864T>C		rs751274885	rs751274885	rs144132164
chr8:g.7320252G>T		[u'rs201821186', u'rs2740707']	rs2740707		rs201821186
chr9:g.6887965T>A		rs745909483	rs745909483	rs145303065
chr3:g.12422983G>A		rs767853271	rs767853271	rs147096415
chr1:g.9324077C>T		rs544848285	rs544848285	rs137883339
chr17:g.3182172C>T		rs112274704	rs112274704	rs61734037, rs112274704	rs112274704
chr17:g.3181662G>C		rs9901356	rs9901356	rs9901356, rs61740802	rs9901356
chr17:g.3181677G>C		rs73977611	rs73977611	rs61734038, rs73977611	rs73977611
chr17:g.3181836G>A		rs561624553	rs561624553	rs61422980
chr17:g.3182087G>A		rs62089500	rs62089500	rs227789, rs62089500
chr7:g.6844574C>G		rs62441800	rs62441800	rs75680229	rs75680229
chr15:g.24921970G>C		rs765927191	rs765927191	rs149316428
chr7:g.6854416G>C		rs755816165	rs11538606
chr2:g.15698709A>T		rs772495416	rs772495416	rs145386574
chr2:g.15746080A>T		rs752422924	rs752422924	rs143070748
chr22:g.18613755A>G			rs960470087	rs140587033
chr5:g.10391736A>G		rs763412774	rs763412774	rs141176342
chr9:g.7049152A>C		rs779857941	rs779857941	rs143403106
chr22:g.18644597G>A		rs143481018	rs3747038	rs3747038
chr22:g.18650087A>G		rs760979626	rs760979626	rs77779106
chr2:g.15770938A>G		rs745328114	rs745328114	rs138165655
chr6:g.10404745G>A		rs151344528	rs151344528	rs151344529
chr22:g.18655992A>G		rs144567602	rs144567602	rs61732691, rs144567602	rs144567602
chr22:g.18655999A>G		rs138527339	rs138527339	rs61731585
chr6:g.10404960A>G		rs764532449	rs764532449	rs140353237
chr20:g.3571864A>C		rs759517325	rs759517325	rs147010666
chr4:g.7795486T>C		rs769987583	rs769987583	rs138257774
chr17:g.3301626A>G		rs62091316	rs62091316	rs41333251, rs62091316
chr17:g.3324004C>T		rs227789	rs227789	rs146946227
chrY:g.9197026C>T		[u'rs78649013', u'rs776305281']	rs78649013
chr10:g.7768980T>C		rs779671708	rs779671708	rs149211885
chr19:g.1816800A>C		rs544903817	rs544903817	rs143450089
chr17:g.3386820G>A		rs2228435	rs2228435	rs147193431	rs2228435
chr19:g.1816719C>T		rs748092013	rs748092013	rs150443945
chr10:g.7844290A>T		rs777777103	rs777777103	rs145088714
chr13:g.24895134G>C		rs3751353	rs3751353		rs141686163
chr13:g.24895247C>G		rs765808720	rs765808720	rs140002881
chr17:g.3436147G>T		rs764826532	rs764826532	rs150382841
chr13:g.24895292G>A		rs758990283	rs758990283	rs143697259
chrX:g.5821725T>C		rs764448232	rs764448232	rs139899370
chr13:g.24895559A>G		[u'rs3751357', u'rs79586693']	rs3751357	rs3751357
chr13:g.24895902C>G		rs530287667	rs530287667	rs140034229
chr20:g.3673659G>A		rs773433036	rs773433036	rs138656028
chr6:g.10556910C>G	rs17637756	rs17637756	rs17637756	rs113687200	rs17637756
chr20:g.3673773G>A		rs766123442	rs766123442	rs142493569
chr6:g.10529880A>G		rs767344843	rs767344843	rs138541505
chr6:g.10586905G>A		rs755228157	rs755228157	rs55795227
chr22:g.18898452G>A		rs182637000	rs182637000	rs1056814, rs182637000	rs182637000
chr13:g.24995367G>A		rs756987701	rs756987701	rs7983544
chr16:g.1827748C>T		rs868389688	rs868389688	rs147512809
chr22:g.18908932T>C		rs535953312	rs535953312	rs140874726
chr22:g.18910663T>G		rs778583527	rs778583527	rs150449260
chr16:g.1841224C>T	rs35128702	rs35128702	rs35128702	rs35128702, rs139733984	rs35128702
chr1:g.9833335A>T		rs1129358	rs1129358	rs150993396	rs1129358
chr17:g.3514165T>C		rs749474408	rs749474408	rs145711701
chr8:g.7673126C>A		[u'rs200631345', u'rs2246582']	rs2246582	rs2246582
chr17:g.3524635G>A		rs758171676	rs758171676	rs147122279
chr8:g.7680909G>A		rs2737995	rs2737995	rs2737995	rs369367669
chr8:g.7681350A>T		rs745693841	rs745693841	rs62639778
chr8:g.7698610G>A		rs140952426	rs140952426	rs71242679, rs140952426	rs140952426
chr4:g.8220012T>A		rs772277318	rs772277318	rs148758267
chrX:g.6451752C>T		rs1058247	rs1058247		rs200071014
chrX:g.6451796G>A		rs745718125	rs745718125	rs145354032
chrX:g.6451869C>T	rs35874450	rs35874450	rs35874450	rs35874450, rs76464680
chrX:g.6451929C>G		rs200552602	rs72609545
chr8:g.7718187T>G		rs12063	rs12063		rs3177011
chr4:g.8230050G>A		rs772081604	rs772081604	rs138932180
chrX:g.6451856A>G		rs75344159	rs75344159	rs75344159	rs199781349
chrX:g.6451872C>G		rs77148209	rs77148209	rs77148209, rs142829199	rs142829199
chrX:g.6451929C>T	rs72609545	[u'rs72609545', u'rs200552602']	rs72609545	rs72609545
chrX:g.6452036A>G		rs5934292	rs5934292	rs1058236, rs5934292
chr8:g.7752265C>G		rs757768965	rs757768965	rs147496312
chr4:g.8288442T>G		rs770249069	rs770249069	rs137979704
chr5:g.10988277C>T		rs779153680	rs779153680	rs140482777
chr4:g.8307736A>G		rs771028602	rs771028602	rs148228421
chr13:g.25051942A>C			rs892644136	rs148392185
chr14:g.22038862T>C		rs752631358	rs752631358	rs140675124
chr18:g.5423475G>A		rs765059108	rs765059108	rs143872851
chr19:g.1986564A>C		rs753627225	rs753627225	rs141960868
chr19:g.1987512T>C		rs763995203	rs763995203	rs148659230
chr20:g.3844966T>C		rs756707640	rs756707640	rs140657243
chr20:g.3845050C>T		rs749064057	rs749064057	rs146687252
chr14:g.22102265G>A		rs766127133	rs766127133	rs149199158
chr14:g.22102278G>A		rs780620010	rs780620010	rs137944778
chr20:g.3838423G>A		rs769249213	rs769249213	rs140113155
chr14:g.22102554G>A		[u'rs61755895', u'rs147455422']	rs61755895		rs147455422
chr13:g.25262586T>C		rs778995980	rs778995980	rs143523945
chr13:g.25266676C>T		rs562286871	rs562286871	rs140002060
chr17:g.3623690T>C		rs868135986	rs868135986	rs147880795
chr12:g.6103072C>T	rs2229446	rs2229446	rs2229446	rs76342212	rs2229446
chr22:g.19036013C>G		rs774733736	rs774733736	rs147739142
chr13:g.25283916T>G		rs777410937	rs777410937	rs144447093
chr12:g.6125926T>C		rs757670823	rs757670823	rs141543274
chr21:g.19666716A>G		rs779171766	rs779171766	rs148859278
chr12:g.6128170C>G	rs1800383	[u'rs1800383', u'rs80313192']	rs1800383	rs1800383	rs1800383
chr12:g.6128403G>A			rs1033516182	rs149950364
chr17:g.3628374C>A		rs756101851	rs756101851	rs144702706
chr17:g.3629351G>A		rs764362868	rs764362868	rs143328799
chr12:g.6145575A>T		rs773921894	rs773921894	rs138084177
chr12:g.6153464G>A	rs62643631	rs62643631	rs62643631	rs137990643
chr12:g.6155950C>T	rs2228317	rs2228317	rs2228317	rs16932374	rs2228317
chr4:g.8467133C>A		rs778153091	rs778153091	rs138247467
chr16:g.2025658G>A		rs548689631	rs548689631	rs142411161
chr16:g.2025903T>C		rs576600104	rs576600104	rs150141334
chr16:g.2025907T>G		rs745340324	rs745340324	rs138623405
chr12:g.6153615T>C	rs267607310	rs267607310	rs267607310	rs61748468
chr16:g.2026904C>A		rs780174876	rs780174876	rs145693785
chr21:g.19687486T>A		rs750792964	rs750792964	rs148499286
chr20:g.4162814G>A			rs912776055	rs143671180
chr1:g.10342511G>A		rs779257905	rs779257905	rs149130173
chr20:g.4155866A>G		rs755101351	rs755101351	rs146261257
chr13:g.25341413A>G		rs566277649	rs566277649	rs148129278
chr21:g.19715827A>G		rs775163227	rs775163227	rs142752583
chr1:g.10386242G>A		rs768941996	rs768941996	rs140068107
chr20:g.4229214T>C		rs760506161	rs760506161	rs143193337
chr22:g.19122679G>C		rs764689359	rs764689359	rs146337939
chrX:g.7811333A>G		rs6639945	rs6639945	rs6639945, rs139420867
chr22:g.19130074G>C		rs746126476	rs746126476	rs148536136
chrX:g.7811758G>A		[u'rs200018297', u'rs78245026']
chrX:g.7811759C>G		[u'rs1728759', u'rs201088529']
chrX:g.7811854G>A		rs145031736	rs145031736	rs1058255
chrX:g.7811987T>C		rs767625013	rs767625013	rs145008346
chr16:g.2034804C>G			rs962089141	rs149551274
chr6:g.11188522T>C		rs774727535	rs774727535	rs146696732
chr4:g.8588981A>T		rs771352409	rs771352409	rs151284029
chr1:g.10473200G>A		rs2229688	rs2229688	rs41289075	rs41289075
chr16:g.2042669T>C		rs780098128	rs780098128	rs148968971
chrX:g.8138132C>T		rs765534143	rs765534143	rs146799571
chrX:g.8138162C>G		rs745726759	rs745726759	rs138376937
chrX:g.8138270C>T		[u'rs747395478', u'rs79063417']
chr22:g.19163985C>T		rs781929221	rs781929221	rs142203181
chr13:g.25479997T>G		rs758868322	rs758868322	rs141088504
chr13:g.25480594G>A		rs773921055	rs773921055	rs139826165
chr6:g.11191173A>G		rs780220046	rs780220046	rs146598053
chr17:g.3801824A>T		rs765289443	rs765289443	rs149321221
chr12:g.6437113G>A		rs143337827	rs143337827		rs71687339
chr1:g.10511597G>A		rs780453865	rs780453865	rs149033747
chr20:g.4680104G>A		rs747123986	rs747123986	rs150525446
chr20:g.4680342A>G		rs778194695	rs778194695	rs151053374
chr16:g.2103451C>G		rs397515308	rs397515308		rs373386323
chr12:g.6458165C>A		rs760463562	rs760463562	rs143688923
chr16:g.2108758G>A		rs397515300	rs397515300		rs146854256
chr3:g.13670465C>T		rs867613138	rs113070147	rs113070147
chr16:g.2120560C>T	rs397515296	rs397515296	rs397515296		rs374460313
chr16:g.2126171G>C	rs137854877	rs137854877	rs137854877	rs137854878
chr16:g.2127724G>A		rs397515306	rs397515306	rs145332426	rs145332426
chr2:g.17890019C>T		rs774348536	rs774348536	rs142172161
chr16:g.2131605G>A		rs397515313	rs397515313		rs376448329
chr2:g.17896229C>A		rs759905946	rs759905946	rs143591666
chr13:g.25744530T>C		rs773967307	rs773967307	rs140718791
chr16:g.2134566G>A		rs776137955	rs776137955	rs138254879
chr16:g.2135323G>T	rs137854880	rs137854880	rs137854880	rs137854881
chr16:g.2137942G>C	rs137854882	rs137854882	rs137854882	rs137854884
chr16:g.2138449C>G		rs397515318	rs397515318		rs146625333
chr22:g.19346988A>G		rs764073070	rs764073070	rs144160594
chr1:g.10707975G>T		rs759247980	rs759247980	rs150968811
chr16:g.2140072A>T		rs755743579	rs755743579	rs150405871
chr16:g.2140414G>A		rs765313088	rs765313088	rs143724907
chr22:g.19377739C>T		rs71235605	rs139204503
chrX:g.8767114A>T		rs758754370	rs758754370	rs150008385
chr17:g.3990824T>C		rs766451491	rs766451491	rs146345418
chr16:g.2147349T>A		rs753414869	rs753414869	rs145564074
chr16:g.2150444T>A		rs769045618	rs769045618	rs145997957
chr16:g.2150511G>A		rs776866974	rs776866974	rs139210607
chr16:g.2152140G>A		[u'rs3874654', u'rs546680778']	rs3874654
chr17:g.4016080C>A		rs756882200	rs756882200	rs148854057
chr16:g.2152387A>G	rs9925969	rs9925969	rs9925969	rs9925969, rs77028972	rs77028972
chr13:g.25876011G>A		rs11556093	rs11556093	rs12871898	rs11556093
chr16:g.2155940G>C		rs535201517	rs535201517	rs146998472
chr16:g.2158510G>C		rs769509393	rs769509393	rs145357945
chr16:g.2158959G>C		rs754944119	rs754944119	rs146120857
chr16:g.2156891G>A		rs780145654	rs780145654	rs146988549
chr16:g.2162355G>C		rs752995047	rs752995047	rs142170942
chr16:g.2162397G>T		rs746334905	rs746334905	rs144389710
chr16:g.2164211G>A		[u'rs148709380', u'rs74488735']	rs74488735
chr19:g.2435150C>T	rs121912497	rs121912497	rs121912497	rs121912497	rs61726481
chr19:g.2438265C>A		rs746027881	rs746027881	rs141328555
chr16:g.2161371C>T		rs750930154	rs750930154	rs145627680
chr19:g.2425925G>A		rs762929357	rs762929357	rs147891827
chr20:g.5294760T>C		rs756769389	rs756769389	rs140004129
chr16:g.2164562A>G		rs766549097	rs766549097	rs140233194
chr16:g.2164844A>G		[u'rs1616940', u'rs537220685']	rs1616940
chr22:g.19511373G>A		rs758878550	rs758878550	rs141234501
chr16:g.2165458G>C		rs766914700	rs766914700	rs149621904
chr16:g.2167605C>T			rs1054860721	rs147457735
chr12:g.6646097C>G		rs772417505	rs11549356
chr12:g.6646097C>T		[u'rs11549356', u'rs772417505']	rs11549356
chr16:g.2168059C>G		rs762814763	rs762814763	rs2855336
chr16:g.2168793C>T		[u'rs777716428', u'rs2515725']	rs2515725
chr8:g.8747895G>A		rs778299491	rs778299491	rs149594567
chr5:g.13736032C>T		rs779624238	rs779624238	rs140380565
chr1:g.11082610G>A	rs367543041	rs367543041	rs367543041	rs11689432
chr1:g.11082610G>C		rs367543041	rs367543041	rs11689432
chr15:g.25616254C>T		rs780050034	rs780050034	rs140204238
chr8:g.8749980G>A		rs747273042	rs747273042	rs139563382
chr3:g.14199968G>T			rs879995641	rs71624949
chr3:g.14199969C>T		rs11339194	rs11339194		rs115757706
chr5:g.13770991C>T			rs933970590	rs147704189
chr1:g.11102953T>C		rs569204887	rs569204887	rs151200593
chr3:g.14214524G>A	rs2229089	rs2229089	rs2229089	rs3731062	rs2229089
chr5:g.13792219T>G		rs750987249	rs750987249	rs147985024
chr5:g.13830163T>C		rs750127462	rs750127462	rs146960292
chr18:g.7032999G>A		rs778230261	rs778230261	rs151078524
chr5:g.13870918C>G		rs769589158	rs769589158	rs141079124
chr1:g.11151654C>T		rs750524922	rs750524922	rs12599
chr12:g.6707542C>A		rs765319548	rs765319548	rs150562832
chr17:g.4446288T>C		rs534241110	rs534241110	rs141854887
chr15:g.25940266A>G		rs573711772	rs573711772	rs145613193
chr17:g.4448096T>C		rs770237482	rs770237482	rs150450388
chr15:g.25926145T>C		rs772955267	rs772955267	rs139714173
chr16:g.2278487C>G		rs754623104	rs754623104	rs150073641
chr17:g.4449008G>A		rs773136141	rs773136141	rs144093100
chr17:g.4453555C>T		rs756206296	rs756206296	rs149148073
chr12:g.6752740A>G		rs780534523	rs780534523	rs147866324
chr13:g.26789105G>A		rs773356604	rs773356604	rs142194153
chr1:g.11217296A>G		rs761536364	rs761536364	rs146570474
chr22:g.19951725T>A		rs768611995	rs768611995	rs141898481
chr22:g.19958840C>G		rs751617272	rs751617272	rs146801843
chr22:g.19964985C>T		rs755897987	rs755897987	rs147128876
chr17:g.4462956A>T		rs754286886	rs754286886	rs141196268
chr4:g.9336408A>G		[u'rs76500701', u'rs199609164']	rs76500701
chr20:g.5903638A>C		rs769581505	rs769581505	rs138132366
chr12:g.6837111C>A		rs748627485	rs748627485	rs139374975
chr17:g.4541604C>T		rs3892408	rs3892408	rs3892408, rs9890466
chr17:g.4542403T>C		rs555432714	rs555432714	rs148286259
chr19:g.2917682T>G		rs752256816	rs752256816	rs141418122
chr22:g.20073554G>A		rs768655560	rs768655560	rs145903848
chr12:g.6833981A>C		rs768498031	rs768498031	rs143435664
chr20:g.5924859C>T		rs770852149	rs770852149	rs150737395
chr14:g.23235786G>T		rs768939030	rs768939030	rs143304001
chr16:g.2335591G>C	rs777414202	rs777414202	rs777414202	rs147795035
chr12:g.6884501T>C		rs748738819	rs748738819	rs148978485
chr16:g.2347809C>G		rs756270391	rs756270391	rs149496917
chr16:g.2354149T>C		rs751315023	rs751315023	rs138427297
chr12:g.6934659T>G		rs537356928	rs537356928	rs140333398
chr12:g.6935924T>C		rs782060990	rs782060990	rs144601400
chr17:g.4636465C>A		rs762215676	rs762215676	rs149987088
chr5:g.14508421G>A		rs774398593	rs774398593	rs137917893
chr18:g.8069743A>G		rs776028966	rs776028966	rs148379127
chr22:g.20127357G>A		rs777211797	rs777211797	rs146759935
chr20:g.6091051G>C		rs775064265	rs775064265	rs138044487
chr14:g.23311198T>G		rs767289272	rs767289272	rs147678945
chr14:g.23342636G>A		rs753712613	rs753712613	rs148585066
chr10:g.12077120C>G		rs767126858	rs767126858	rs139297619
chr17:g.4689254C>T		rs749006355	rs749006355	rs142988795
chr16:g.2503474A>G		rs748224007	rs748224007	rs146902720
chr18:g.8314854A>T		rs775072197	rs775072197	rs142332539
chr1:g.11716050G>A		rs140874551	rs140874551	rs56331446	rs140874551
chr1:g.11733351A>G		rs775883958	rs775883958	rs142680940
chr8:g.9634202G>A		rs763765832	rs763765832	rs140882876
chr1:g.11736930T>A		rs773498548	rs773498548	rs148525884
chr22:g.20229976C>T		rs576939822	rs576939822	rs139685891
chr2:g.20202930G>A	rs77245812	rs77245812	rs77245812	rs77245812	rs28939676
chr19:g.3162967G>C		rs757501367	rs757501367	rs143308625
chr15:g.27018828G>A	rs121913126	rs121913126	rs121913126	rs71651680, rs121913126	rs121913126
chr15:g.27018841G>A	rs25409	rs25409	rs25409	rs25409, rs71651681	rs25409
chr1:g.11766676G>A		rs375294695	rs375294695	rs143763890
chr12:g.6979282A>T		rs782482721	rs782482721	rs147552488
chr13:g.27830326A>G		rs771786407	rs771786407	rs141164635
chr13:g.27845140C>G		rs765195600	rs765195600	rs142052360
chr14:g.23395460C>T		rs768729897	rs768729897	rs148130700
chr5:g.14716841C>T	rs544848340	rs544848340	rs544848340	rs140846154
chr22:g.20302948T>C		[u'rs1056814', u'rs375406090']	rs1056814		rs375406090
chr22:g.20302965G>A		rs753989233	rs753989233	rs151098274
chr6:g.13615982A>G		rs753481615	rs753481615	rs144737547
chr6:g.13616699G>C		rs745993107	rs745993107	rs148074484
chr22:g.20307495G>C		[u'rs770372271', u'rs11541284']	rs11541284
chr4:g.9783823G>A		rs776463741	rs776463741	rs149202671
chr4:g.9784098A>G		rs575640830	rs575640830	rs138634841
chr11:g.3661202C>T		rs746486084	rs746486084	rs139341334
chr4:g.9784393G>A			rs774074172	rs2227847
chr6:g.13644885A>G		rs756055576	rs756055576	rs146393867
chr4:g.9784459C>T		rs538877978	rs538877978	rs2227842
chr4:g.9784686G>A		rs564839002	rs564839002	rs147690314
chr12:g.7045004A>C		rs782084172	rs782084172	rs150657124
chr12:g.7045202A>C		rs782046159	rs782046159	rs142225209
chr12:g.7023099G>C		rs781851520	rs781851520	rs138159492
chr12:g.7025587T>C		rs782000114	rs782000114	rs150706332
chr12:g.7046090A>G		rs782211379	rs782211379	rs149410083
chr14:g.23424341G>A		rs749425907	rs749425907	rs144988335
chr14:g.23424342A>G		rs757265410	rs757265410	rs148669633
chr12:g.7046250T>C		rs782244454	rs782244454	rs140740374
chr16:g.2570868G>C		rs765675975	rs765675975	rs145691043
chr16:g.2570905C>A		rs757120425	rs757120425	rs148256617
chr17:g.4802765G>C	rs886053125		rs886053125	rs150691660
chr12:g.7048301T>C		rs782329502	rs782329502	rs138508325
chr11:g.3789822T>C		rs760587577	rs760587577	rs147807392
chr1:g.11893936A>G		rs773472768	rs773472768	rs138272089
chr12:g.7053738T>A	rs587776955	rs587776955	rs868941218
chr13:g.28197019T>C			rs1013753456	rs142664717
chr1:g.11856405T>C		rs780701935	rs780701935	rs148976378
chr3:g.15046108G>T			rs1006759699	rs143346122
chr22:g.20457170C>T		rs9617896	rs9617896		rs202235883
chr18:g.8798096G>A		rs778562357	rs778562357	rs149722245
chr1:g.11918435C>A		rs770603725	rs770603725	rs144135360
chr22:g.20458451C>T		rs9618842	rs9618842		rs201448191
chr1:g.11918878T>C		rs779385648	rs779385648	rs150885068
chrY:g.15591446C>G		rs373506129	rs373506129	rs9341274	rs9341274
chr6:g.14118295A>G		rs765804909	rs765804909	rs150272243
chr16:g.2636870A>T		rs749712375	rs749712375	rs146217676
chr17:g.4872944C>T		rs780019281	rs780019281	rs140351761
chr17:g.4873216G>C			rs557325117	rs150374823
chr19:g.3590124T>C	rs727503065	rs727503065	rs727503065	rs147294121
chr1:g.11983205C>T		rs779817051	rs779817051	rs138961443
chr8:g.10396163A>G		rs748233564	rs748233564	rs145626650
chr10:g.13178766G>A	rs75654767	rs75654767	rs75654767	rs75654767	rs28939689
chr17:g.4891730C>G		rs773979485	rs773979485	rs141954562
chr11:g.4139564G>C		rs775205836	rs775205836	rs148574497
chr20:g.7875803G>T		rs745989507	rs745989507	rs141975454
chr17:g.4925778G>A		rs746521760	rs746521760	rs149667146
chr1:g.12183376C>A		rs569403836	rs569403836	rs141433768
chr10:g.13275552C>T		rs751883889	rs751883889	rs150509047
chr10:g.13325695G>A	rs104894178	rs104894178	rs104894178	rs104894178	rs28939671
chr17:g.4937251T>C		rs531651649	rs531651649	rs140774984
chr18:g.9204502T>G		rs754371932	rs754371932	rs139952333
chr15:g.28230247C>T	rs121918166	rs121918166	rs121918166	rs121918166	rs28934272
chr14:g.23777371C>T		rs532589090	rs532589090	rs144569982
chr15:g.28228629C>A		rs778045887	rs778045887	rs147218966
chr15:g.28260061A>T			rs982805430	rs145404571
chr15:g.28261319C>A		rs569395077	rs569395077	rs140762139
chr15:g.28261321G>C		rs558126113	rs558126113	rs138691252
chr20:g.7980412G>A		rs773120297	rs773120297	rs147550484
chr15:g.28263695G>A		rs552997127	rs552997127	rs146329707
chr15:g.28277265T>A		rs542571783	rs542571783	rs141742425
chr15:g.28277266C>A		rs560935571	rs560935571	rs145907388
chr17:g.4996225C>G		rs773587855	rs773587855	rs138544319
chr22:g.20724424C>A		rs564312377	rs77779106
chr22:g.20724424C>T		[u'rs564312377', u'rs77779106']	rs77779106
chr17:g.5012963T>G		rs759384297	rs759384297	rs138269374
chr12:g.7287970T>C		rs772756740	rs772756740	rs145313166
chr18:g.9257956A>T		rs781228468	rs781228468	rs138998111
chr13:g.28897029G>T		rs748767534	rs748767534	rs142199393
chr14:g.23828147G>C		rs771381512	rs771381512	rs145924228
chr14:g.23828540A>C		rs751526408	rs751526408	rs147833862
chr18:g.9258444A>G		rs777405550	rs777405550	rs147852057
chr18:g.9258469T>C		rs770241086	rs770241086	rs144664652
chr8:g.10583330G>T		rs572273794	rs572273794	rs138707398
chr22:g.20781688C>T		rs748485923	rs748485923	rs146430784
chr17:g.5049393A>C			rs1006538502	rs146208301
chr19:g.3778992C>T		rs541647241	rs541647241	rs147666632
chr22:g.20781687T>G		rs779298541	rs779298541	rs144039649
chr17:g.5045331A>T		rs751531041	rs751531041	rs143770819
chrX:g.12712508G>A		rs779596855	rs779596855	rs148666498
chr17:g.5074001C>G			rs766078594	rs146195872
chr17:g.5074002G>A		rs139084556	rs1063879
chr17:g.5074002G>C		rs139084556	rs1063879		rs139084556
chr17:g.5074002G>T		[u'rs139084556', u'rs1063879']	rs1063879
chr17:g.5074915A>G		rs763727666	rs763727666	rs1053611
chr17:g.5076127G>A		rs781210816	rs781210816	rs1053620
chr15:g.28419604G>A		rs151256890	rs151256890	rs79334867	rs151256890
chr14:g.23844979C>T		rs1124053	rs1124053	rs79877597
chr2:g.21234603C>A		rs769789232	rs769789232	rs144757251
chr2:g.21242773T>A		rs748256431	rs748256431	rs140442392
chr3:g.15497513T>C			rs1043344843	rs150382480
chr16:g.2812327A>G		rs532418678	rs532418678	rs149389243
chr13:g.29004233G>A		rs778277302	rs778277302	rs142333326
chr14:g.23847624C>A		rs539588773	rs539588773	rs138360652
chr12:g.7354874T>C		rs777842778	rs777842778	rs147150334
chr12:g.7356115T>C		rs753401250	rs753401250	rs141052306
chr16:g.2812861A>C		rs774730068	rs774730068	rs141134283
chr16:g.2813326T>G		rs751611337	rs751611337	rs143571513
chr14:g.23855705T>A	rs45574136	[u'rs45574136', u'rs61737004']	rs45574136	rs45574136, rs61737004	rs45574136
chr14:g.23859610C>T	rs28730771	rs28730771	rs28730771	rs28730771, rs61741930
chr2:g.21249763C>A		rs779427901	rs779427901	rs142062874
chr15:g.28447760C>T		rs376634914	rs376634914	rs692190
chrX:g.12905413A>C		rs779750615	rs779750615	rs149227205
chr16:g.2814100C>T		rs371508125	rs371508125	rs145724668
chr16:g.2814331T>G		rs778204575	rs778204575	rs146157205
chr16:g.2814893C>T		rs772132679	rs772132679	rs138167087
chr1:g.12414227G>T		rs769164996	rs769164996	rs146512510
chr15:g.28474836T>C		rs752384640	rs752384640	rs140103286
chr16:g.2815969C>T		rs767308650	rs767308650	rs138352897
chr15:g.28460843G>C		rs776538543	rs776538543	rs146310318
chr15:g.28474660T>G		[u'rs2525988', u'rs45464701']	rs2525988	rs2525988
chr15:g.28474837T>C		rs755879466	rs755879466	rs149869642
chr15:g.28482163C>T		[u'rs2346086', u'rs52828135']	rs2346086	rs2346086, rs52828135
chr15:g.28483865G>A		[u'rs201929435', u'rs74898827']	rs74898827
chr19:g.3959230G>C		rs769532059	rs769532059	rs147782443
chr19:g.3976646C>T		rs765952566	rs765952566	rs139467517
chr12:g.7527123C>T		rs773054711	rs773054711	rs144723035
chr19:g.3977288C>G		rs745877479	rs745877479	rs145055590
chr1:g.12567082A>G		rs752597001	rs752597001	rs145765628
chr11:g.4608242T>C		rs61744242	rs61744242	rs61744242, rs77590086	rs61744242
chr11:g.4608262A>C		[u'rs12793957', u'rs79116379']	rs12793957	rs12793957, rs79116379	rs12793957
chr15:g.28515869G>A		rs779830734	rs779830734	rs148667153
chr15:g.28517483C>A		rs779712431	rs779712431	rs148984578
chr11:g.4608709G>A		rs146669514	rs146669514	rs61978566, rs146669514
chr3:g.15676990G>C			rs879054278	rs146178018
chr14:g.23887611T>C	rs730880786	rs730880786	rs730880786	rs145600615
chr11:g.4615390C>T		[u'rs77590086', u'rs2010722']	rs2010722	rs2010722	rs2010722
chr11:g.4615857G>A		[u'rs62622512', u'rs61978566']	rs61978566	rs62622512	rs62622512
chr14:g.23898175C>T	rs4981473	rs869025478	rs869025478
chr14:g.23898487C>A	rs121913624	rs121913624	rs121913624	rs121913635
chr11:g.4626526C>T		rs750120044	rs750120044	rs140951717
chr19:g.3984194T>G		rs762801377	rs762801377	rs151068441
chr19:g.3984210A>G		rs763716497	rs763716497	rs149766999
chr11:g.4624503C>T		rs768356873	rs768356873	rs145529009
chr22:g.20940965C>T		rs750920308	rs750920308	rs144288664
chr12:g.7654026C>T		rs774902894	rs774902894	rs151101848
chr20:g.8782773C>T		rs561463567	rs561463567	rs147032249
chr1:g.12638962C>T		rs764498599	rs764498599	rs141945496
chr17:g.5290734T>C			rs906587532	rs147522617
chr6:g.15663075A>C		rs751874798	rs751874798	rs142191509
chr17:g.5302964T>C		rs754366219	rs754366219	rs143966503
chr19:g.4053991T>C		rs750274044	rs750274044	rs143609449
chr1:g.12711182A>G		rs528198918	rs528198918	rs145609700
chr1:g.12721849G>A			rs923998639	rs142049876
chr1:g.12726628G>T		rs574442131	rs574442131	rs147899655
chr19:g.4099292C>G	rs1057518081		rs889422963
chr15:g.28630448A>G		[u'rs631933', u'rs752107885']	rs631933
chr1:g.12853498T>G		rs544609656	rs544609656	rs149824309
chr1:g.12853509A>C		[u'rs2790784', u'rs148996974']	rs2790784
chr1:g.12854068T>C		[u'rs79492089', u'rs75216843']	rs75216843	rs79492089
chr1:g.12854198T>C		[u'rs200194940', u'rs1063765']	rs1063765
chr1:g.12854266C>G		rs764346241	rs764346241	rs144190309
chr1:g.12854356T>C		[u'rs61775051', u'rs80079739']	rs61775051	rs61775051
chr1:g.12854449C>T		[u'rs372753351', u'rs1063772']	rs1063772
chr1:g.12854450G>A		[u'rs1063773', u'rs201569105']	rs1063773
chr1:g.12855706A>T		[u'rs147917136', u'rs76745226']	rs76745226		rs147917136
chr1:g.12856010C>G		rs61775053	rs61775053	rs4350211, rs61775053
chr1:g.12856021G>A		rs773218261	rs773218261	rs141794234
chr1:g.12856050G>T		rs747107949	rs747107949	rs1063798
chr1:g.12856111C>T		rs61775054	rs61775054	rs2982215, rs61775054
chr17:g.5357202G>A		rs779118333	rs779118333	rs139490321
chr17:g.5365853A>C		rs765442972	rs765442972	rs142319024
chr1:g.12884871A>C		rs763785605	rs4026356
chr1:g.12885059C>G		rs199623827	rs1737103
chr1:g.12885200A>G		rs752988090	rs3887656
chr20:g.9389352T>C			rs1037593807	rs144786199
chr1:g.12884937C>T		rs560388863	rs2359270
chr8:g.11142557A>G		rs748146950	rs748146950	rs150126479
chr1:g.12887286A>T		[u'rs148820252', u'rs2486713']	rs2486713	rs148820252
chr22:g.21063648T>C		rs774357460	rs79559323
chr22:g.21065014A>C		rs745957098	rs745957098	rs140301088
chr8:g.11162434A>C		rs780065063	rs780065063	rs139190172
chr9:g.15186951G>A		rs764381134	rs764381134	rs147237613
chr22:g.21072007T>G		rs868343543	rs2845533
chr22:g.21072065G>C		rs758932352	rs758932352	rs140036093
chr1:g.12907496T>C		rs138700801	rs138700801	rs75752931, rs138700801	rs138700801
chr1:g.12907508T>C		rs138145027	rs138145027	rs75918656
chr1:g.12907518T>A		rs201750607	rs201750607	rs79256404
chr1:g.12907519C>A		rs6702447	rs6702447	rs6702447, rs52830374	rs6702447
chr8:g.11174189A>G		rs760336213	rs760336213	rs146735087
chr1:g.12907781T>C		rs28441396	rs28441396	rs1737105, rs28441396
chr1:g.12907800A>G		rs201112865	rs201112865	rs71253869
chr1:g.12908084A>G		rs764317158	rs764317158	rs148468384
chr12:g.7947290A>C		rs767268431	rs767268431	rs143364766
chr15:g.28771615A>G		[u'rs774374481', u'rs76358784']
chr12:g.7947398C>G		rs771976703	rs771976703	rs57514166
chr11:g.4791143T>G		rs769141697	rs769141697	rs138271491
chr1:g.12919646T>C		rs1063764	rs1063764	rs17038664
chr1:g.12919682C>T		[u'rs17038667', u'rs202143308']	rs17038667
chr1:g.12919903A>C		rs771532691	rs771532691	rs143303584
chr12:g.7980220A>C		rs773820631	rs773820631	rs75907114
chr19:g.4236976G>C			rs763187652	rs148688738
chr1:g.12921119A>T		rs1063784	rs1063784	rs17404806
chr1:g.12921137T>G		rs1063787	rs1063787	rs17039283
chr1:g.12921156T>A		rs1063788	rs1063788	rs17039293
chr19:g.4258381G>C		rs747734244	rs747734244	rs138383919
chr1:g.12921332T>C		[u'rs78671912', u'rs17039307', u'rs1063796']	rs1063796	rs17039307
chr1:g.12921499C>G		rs148455874	rs4350211	rs148455874
chr1:g.12921539T>G		rs1063798	rs1063798	rs142594496	rs142594496
chr1:g.12921594C>G		[u'rs2982090', u'rs201429745']	rs2982090
chr1:g.12939440C>G		rs28473210	rs28473210	rs145987835
chr1:g.12939476G>C		[u'rs79238050', u'rs149134171']	rs2359268	rs149134171	rs149134171
chr1:g.12939495A>T		rs150289150	rs4408161		rs150289150
chr1:g.12939534C>T		rs3895136	rs2994101
chr1:g.12939535C>T		rs72474509	rs4348735	rs72474509
chr1:g.12939507C>G		rs543370672	rs543370672	rs140792942
chr1:g.12939549G>A		rs753793229	rs753793229	rs139720767
chr1:g.12939562G>C		rs28656460	rs28656460	rs74848993
chr1:g.12939569G>C		rs765989853	rs71256789
chr1:g.12939652T>C		[u'rs60155939', u'rs74374140']	rs60155939	rs60155939
chr1:g.12939662A>C		[u'rs372713619', u'rs76534816']	rs76534816		rs372713619
chr1:g.12939664A>T		rs28452936	rs28452936	rs78455617	rs78455617
chr1:g.12939747G>A		[u'rs79528065', u'rs4991331']	rs4991331	rs4991331
chr1:g.12939904A>C		rs3895133	rs3895133	rs148317829
chr14:g.24029603A>C		rs779464524	rs779464524	rs143682207
chr1:g.12941741C>T		rs111855344	rs4079744	rs111855344
chr1:g.12941832T>G		rs778656424	rs778656424	rs139923174
chr6:g.16306924A>T			rs1022233589	rs146905678
chr1:g.12942047C>T		[u'rs78597549', u'rs199749044']	rs78597549
chr1:g.12942146T>A		rs375406166	rs4285708		rs375406166
chr1:g.12942146T>G		[u'rs76921685', u'rs375406166']	rs4285708
chr20:g.9523363T>C		rs762628226	rs762628226	rs146102268
chr19:g.4284834A>G		rs766179975	rs766179975	rs151079090
chrX:g.13645154C>T		rs753624254	rs753624254	rs147383628
chr1:g.12942138C>G		[u'rs75888855', u'rs3877226']	rs3877226	rs3877226
chr1:g.12942179T>C		[u'rs9701962', u'rs78975803']	rs2486697	rs78975803
chr1:g.12942179T>G		rs9701962	rs2486697
chr19:g.4294600G>C		rs779102593	rs779102593	rs148914146
chr1:g.12953232A>G		rs201152047	rs199547383
chr1:g.12953256T>C		rs16850103	rs848424
chr1:g.12955525G>T			rs78992766		rs202176102
chr20:g.9561319C>T		rs753315436	rs753315436	rs149628374
chr1:g.12979777G>C			rs543634291	rs144560455
chr6:g.16328031G>A		rs773627110	rs773627110	rs148032129
chr1:g.12980150A>G		rs113065075	rs113065075		rs141480481
chr19:g.4325299G>A		rs747377595	rs747377595	rs147129139
chr3:g.16305712C>T		rs762347263	rs762347263	rs140729121
chr8:g.11189316G>C		[u'rs2736269', u'rs77302291']	rs2736269	rs2736269	rs2736269
chr1:g.12998708C>G		[u'rs74702454', u'rs201734466']
chr12:g.8082409A>C		[u'rs59397047', u'rs75907114']	rs59397047	rs59397047	rs59397047
chr8:g.11188752G>A		[u'rs6990563', u'rs77960126']	rs6990563	rs6990563	rs6990563
chr22:g.21213424A>G		rs775931172	rs775931172	rs139476652
chr21:g.26966242C>G		rs779579414	rs779579414	rs141802971
chr19:g.4362341G>A		rs776408094	rs776408094	rs137912655
chr15:g.28947426A>G		[u'rs78557271', u'rs545495432']
chr3:g.16419291C>T		rs776654665	rs776654665	rs145879056
chr15:g.28952929C>T		[u'rs4079642', u'rs749725615']	rs4079642
chr15:g.28953177G>T		[u'rs200932053', u'rs76825431']
chr19:g.4409704C>G		rs760566639	rs760566639	rs150305585
chr16:g.3100079T>G		rs775912542	rs775912542	rs144105536
chr18:g.10539774C>T		rs2228300	rs2228300	rs16974765	rs2228300
chr11:g.4967400G>A		rs2436782	rs2436782	rs2436782, rs76148014	rs2436782
chr11:g.4967532G>C		rs2595988	rs2595988	rs2595988, rs61730069	rs2595988
chr11:g.4967651A>G		rs28673258	rs28673258	rs28673258, rs76895759
chr11:g.4967628G>C		rs78337070	rs78337070	rs78337070, rs112033936
chr11:g.4967905T>G		[u'rs538167854', u'rs79530945']	rs79530945	rs79530945
chr11:g.4967831T>C		rs2595987	rs2595987	rs2595987, rs61729915
chr11:g.4967985C>G		rs763335561	rs763335561	rs148411638
chr11:g.4968155T>C		rs1817206	rs1817206	rs1817206, rs147733464
chr11:g.4968117C>T		rs2412467	rs2412467	rs2412467, rs56546971	rs2412467
chr11:g.4968198C>A		rs3845246	rs3845246	rs3845246, rs56255038	rs3845246
chr11:g.4968175C>A		rs761041742	rs761041742	rs77454548
chr11:g.4968278C>G		rs111230950	rs111230950	rs111230950	rs143068047
chr11:g.4976310A>C		rs754288409	rs754288409	rs137900834
chr11:g.4976586T>C		[u'rs75537297', u'rs150918111']			rs150918111
chr11:g.4976788C>A		[u'rs35318834', u'rs77454548']	rs35318834	rs35318834	rs35318834
chr1:g.13183238T>C		[u'rs75918656', u'rs150951326']
chr1:g.13183248T>A		[u'rs79256404', u'rs141472183']	rs79256404	rs141472183
chr1:g.13183511T>C		rs1737105	rs1737105	rs72864546
chr12:g.8327018C>A		rs13377895	rs13377895		rs200756009
chr12:g.8327886G>A		rs780846306	rs780846306	rs141908380
chr11:g.5021149A>G		rs763828448	rs763828448	rs147285476
chr22:g.21351025A>C		rs745755957	rs745755957	rs145171793
chr19:g.4446594G>A		rs534985329	rs534985329	rs142182633
chr16:g.3119294C>A		rs781160848	rs781160848	rs2741929
chr14:g.24429180A>C		rs17422812	rs17422812	rs1043446
chr14:g.24429211A>T		rs11556283	rs11556283	rs187645143
chr16:g.3118223T>G		rs757010100	rs757010100	rs150423253
chr17:g.6329967T>C		rs775153508	rs775153508	rs150151297
chr14:g.24470660T>A		rs536492742	rs536492742	rs149308705
chr14:g.24458283G>T		rs113351006	rs113351006	rs2277476, rs113351006	rs113351006
chr1:g.13219471T>G		[u'rs4026315', u'rs75191954']	rs4026315
chr1:g.13219067G>A		[u'rs75046859', u'rs750169877']	rs75046859
chr1:g.13219372C>T		rs78077812	rs2486699
chr1:g.13219382G>A		[u'rs78613146', u'rs3895129']	rs3895129
chr1:g.13219441C>T		[u'rs4097026', u'rs757470223']	rs4097026
chr21:g.27269939C>A		rs371425292	rs371425292	rs63750445
chr1:g.13330920C>A		[u'rs74527051', u'rs200761485']
chr1:g.13368446A>G		rs867652255	rs774461281
chr1:g.13368552G>A		[u'rs3855731', u'rs587768266']
chr1:g.13368672G>A		[u'rs2359265', u'rs200601438']
chr18:g.10680244A>C		rs761857461	rs761857461	rs149171625
chr12:g.8376130G>A		rs773135276	rs773135276	rs143808071
chr12:g.8377411G>C		rs774628344	rs774628344	rs147068257
chr1:g.13365011A>C		rs7365216	rs761406062
chr1:g.13365842A>T		rs587640956	rs556344555
chr1:g.13365921A>G		[u'rs201024050', u'rs77642734']
chr1:g.13365987A>G		[u'rs58114990', u'rs78584734', u'rs78698593']
chr1:g.13365997G>C		rs865846038	rs200661834
chr1:g.13366043T>C		[u'rs77342702', u'rs11485247']	rs796209113
chr1:g.13366358T>C		[u'rs4081343', u'rs28398366']
chr1:g.13366377C>A		rs28367127	rs200895952
chr22:g.21383510A>G		rs770185849	rs770185849	rs149213397
chr8:g.11643580A>C		rs556183329	rs556183329	rs150555623
chr13:g.30829679G>A		rs745908511	rs745908511	rs149984675
chr8:g.11666337A>G		rs4731	rs4731	rs11549147	rs11549147
chr8:g.11666337A>T		rs4731	rs4731	rs11549147
chr22:g.21385473A>T		rs748410070	rs748410070	rs143924863
chr4:g.13597493T>C		rs759169386	rs759169386	rs139939399
chr6:g.17514178G>T		rs746610053	rs746610053	rs150935236
chr4:g.13601463G>A		rs564944774	rs564944774	rs146472723
chr20:g.10386112C>G	rs281797259	rs281797259	rs281797259	rs74315400
chr20:g.10389422T>C	rs137853909	rs137853909	rs137853909	rs145342800	rs137853909
chr8:g.11708484A>C		rs540266331	rs540266331	rs140760550
chr14:g.24535667G>A		rs770898604	rs770898604	rs146511722
chr20:g.10393913G>A	rs281797258	rs281797258	rs281797258	rs74315395
chr19:g.4538113C>T		rs778270480	rs778270480	rs150761973
chr4:g.13604352G>A		rs775686919	rs775686919	rs145859264
chr6:g.17624804T>C		rs2228379	rs2228379	rs45475293	rs2228379
chr6:g.17624873C>T		rs757593706	rs757593706	rs138235312
chr7:g.15601428C>G		rs776437721	rs776437721	rs149884198
chr6:g.17629747A>G		rs776900893	rs776900893	rs137907405
chr6:g.17640187T>G		rs2228377	rs2228377	rs140057927	rs2228377
chr6:g.17661939C>A		rs752002430	rs752002430	rs138157641
chr6:g.17688798G>C		rs1065057	rs1065057	rs11751113
chr14:g.24573166A>G		rs758763224	rs758763224	rs147772819
chr17:g.6596466A>G		rs777258503	rs777258503	rs143880819
chr13:g.31037789C>G		[u'rs61742222', u'rs61949685']	rs61742222	rs61949685
chr20:g.10603719C>A		rs770842467	rs770842467	rs146474666
chr11:g.5246838T>A	rs33996892	rs33996892	rs33996892	rs121909829
chr11:g.5246841T>C	rs33918338	rs33918338	rs33918338	rs121909805
chr11:g.5246841T>G	rs33918338	rs33918338	rs33918338	rs121909820
chr11:g.5246892A>C	rs33925391	rs33925391	rs33925391	rs121909824
chr11:g.5246892A>G	rs33925391	rs33925391	rs33925391	rs121909806
chr11:g.5246892A>T	rs33925391	rs33925391	rs33925391	rs121909809
chr11:g.5246944C>G	rs33969677	rs33969677	rs33969677	rs121909812
chr11:g.5246944C>T	rs33969677	rs33969677	rs33969677	rs121909818
chr16:g.3283552C>A		rs779370659	rs779370659	rs138897842
chr14:g.24571973C>A		rs746074433	rs746074433	rs150604852
chr14:g.24572440T>A		rs746730689	rs746730689	rs143492424
chr19:g.4552557C>T		rs756377263	rs756377263	rs142402404
chr11:g.5246922T>G	rs33978082	rs33978082	rs33978082	rs111033582
chr11:g.5247827C>T	rs33933298	rs33933298	rs33933298	rs121909813
chr11:g.5247836T>C	rs33914359	rs33914359	rs33914359	rs121909814
chr11:g.5247860T>G	rs35553496	rs35553496	rs35553496	rs121909825	rs121909825
chr11:g.5247872C>A	rs33930385	rs33930385	rs33930385	rs121909821
chr11:g.5247872C>G	rs33930385	rs33930385	rs33930385	rs121909826
chr11:g.5247892G>T	rs33985847	rs33985847	rs33985847	rs121909811
chr11:g.5247899C>G	rs33916541	rs33916541	rs33916541	rs121909804
chr11:g.5247944T>C	rs33969400	rs33969400	rs33969400	rs121909810
chr11:g.5248004G>A	rs11549407	rs11549407	rs11549407		rs76728603
chr11:g.5248004G>C		rs11549407	rs11549407	rs76728603
chr11:g.5248004G>T		rs11549407	rs11549407	rs76728603
chr11:g.5248006G>A	rs34703513	rs34703513	rs34703513	rs111033585
chr11:g.5248006G>T	rs34703513	rs34703513	rs34703513	rs111033585
chr11:g.5248009C>G	rs33991059	rs33991059	rs33991059	rs121909808
chr11:g.5248010A>C	rs33994623	rs33994623	rs33994623	rs121909827
chr11:g.5248028G>C	rs33956555	rs33956555	rs33956555	rs111033584
chr11:g.5248164C>T	rs33974277	rs33974277	rs33974277	rs121909831
chr11:g.5248167G>T	rs33958088	rs33958088	rs33958088	rs121909828
chr16:g.3293532C>T		rs766778566	rs766778566	rs28940581
chr11:g.5248179C>G	rs33972975	rs33972975	rs33972975	rs121909817
chr11:g.5248200T>C		rs33986703	rs33986703	rs74576531
chr11:g.5248200T>G		rs33986703	rs33986703	rs74576531
chr11:g.5248206A>C	rs33946157	rs33946157	rs33946157	rs121909816
chr11:g.5248206A>T	rs33946157	rs33946157	rs33946157	rs121909807
chr11:g.5248232T>A	rs334	rs334	rs334	rs77121243	rs334
chr11:g.5248232T>C		rs334	rs334	rs77121243
chr11:g.5248247A>C	rs33949930	rs33949930	rs33949930	rs121909830
chr11:g.5248247A>G	rs33949930	rs33949930	rs33949930	rs121909815
chr11:g.5248230C>T	rs34948328	rs34948328	rs34948328	rs121909819
chr20:g.10621556C>T		rs752220078	rs752220078	rs148481461
chr16:g.3304272T>C	rs755178462	rs755178462	rs755178462	rs139549858
chr11:g.5269656T>G		rs770330940	rs770330940	rs34997902
chr11:g.5269669C>G		[u'rs33963857', u'rs34647752']	rs34647752	rs34647752
chr11:g.5269669C>T	[u'rs33963857', u'rs34647752']	[u'rs33963857', u'rs34647752']	rs34647752	rs34647752, rs63750021
chr11:g.5269706A>T		rs281860656	rs281860656	rs33949128
chr11:g.5270672C>T	rs33947112	rs33947112	rs33947112	rs33947112, rs63751148
chr11:g.5270686G>A	rs1061234	rs1061234	rs1061234	rs1061234, rs111033586
chr11:g.5270735T>C		rs539011424	rs539011424	rs28933078
chr11:g.5275596C>T	rs63751148	rs63751148	rs63751148	rs74315993
chr11:g.5275604T>C	rs34150306	rs34150306	rs34150306	rs77543344
chr20:g.10623150G>A			rs1020518055	rs146102161
chr20:g.10623151C>T			rs967515336	rs140073234
chr19:g.4670305G>C			rs775582677	rs1127798
chr1:g.13668975A>G		[u'rs527582969', u'rs61745371']
chr1:g.13669000C>A		[u'rs61748903', u'rs756775365']
chr11:g.5271026A>C	rs35315638	rs35315638	rs35315638	rs35315638, rs111033587
chr11:g.5274574T>A		rs34997902	rs34997902	rs112249818
chr11:g.5275637T>C	rs35481866	rs35481866	rs35481866	rs77472406
chr11:g.5275647G>A	rs34474104	rs34474104	rs34474104	rs104894224
chr10:g.15761593C>T		rs750394233	rs750394233	rs150011388
chr16:g.3349279C>T		rs764682508	rs764682508	rs143851063
chr22:g.21481376C>T		rs200110776	rs3962667
chr1:g.13695770G>A		rs758355017	rs4462136
chr1:g.13716922G>A		[u'rs76434036', u'rs376465364']	rs76434036		rs376465364
chr1:g.13718543A>C		[u'rs201245897', u'rs34789225']	rs34789225		rs201245897
chr1:g.13718549G>C		[u'rs35947245', u'rs202178090']	rs35947245
chr8:g.11970579G>A		[u'rs76983468', u'rs200052844']	rs76983468		rs200052844
chr1:g.13743058G>A		[u'rs77164784', u'rs201351860']	rs77164784
chr8:g.11994957T>C		[u'rs77946896', u'rs12543578']	rs12543578	rs12543578	rs12543578
chr8:g.11995171C>T		[u'rs201358397', u'rs77090751']			rs201358397
chr8:g.11995965G>A		[u'rs3885219', u'rs745723497']	rs3885219
chr14:g.24633106G>C		rs778506067	rs778506067	rs140830525
chr22:g.21562488G>A		rs200893453	rs5762896
chr19:g.4792609A>G		rs564179633	rs564179633	rs142151666
chr22:g.21563155G>A		[u'rs79743555', u'rs200276704']	rs79743555
chr22:g.21563415G>T		[u'rs552236482', u'rs394392']	rs394392
chr19:g.4792965C>T		rs770005892	rs770005892	rs141561202
chrX:g.15609907T>A		rs748076875	rs748076875	rs150900105
chrX:g.15605942C>A		rs775542703	rs775542703	rs144318191
chr16:g.3433120A>G		rs548928830	rs548928830	rs141992499
chr21:g.28214713G>A		rs770785305	rs770785305	rs149191121
chr8:g.12042924G>T		rs200255336	rs200255336	rs7817085	rs200255336
chr8:g.12043908A>G		rs201884366	rs201884366	rs2409919
chr8:g.12044020C>T		[u'rs201485916', u'rs200630143']			rs201485916
chr8:g.12044217G>C		rs201723492	rs201723492	rs2719493
chr8:g.12049320C>A		rs200411374	rs200411374	rs2684093
chr8:g.12043877A>T		rs200005976	rs200005976	rs7844327
chr6:g.18197339G>C		rs762116514	rs762116514	rs142686498
chrX:g.15790719C>A		rs750549430	rs750549430	rs146168613
chr13:g.31495849A>G		rs756878254	rs756878254	rs143629747
chrX:g.15809113A>G		rs747852506	rs747852506	rs149718490
chrX:g.15841160G>C		rs755313198	rs755313198	rs141488462
chr19:g.4816430A>G		rs774225442	rs774225442	rs142527582
chr15:g.30018627T>C		rs2229515	rs2229515	rs7179270	rs2229515
chr16:g.3486828C>T		rs779436736	rs779436736	rs149684005
chr21:g.28338161C>A		rs746050718	rs746050718	rs140444874
chr19:g.4844708C>T		rs574992524	rs574992524	rs148048567
chr12:g.8975886G>T	rs1057517901		rs939451589
chr13:g.31725288T>G		rs543410953	rs543410953	rs148925470
chr10:g.16737024T>A		rs772258482	rs772258482	rs146351865
chr19:g.4954455G>A		[u'rs17883331', u'rs2307209']	rs2307209	rs17883331	rs17883331
chr19:g.4954455G>T		rs17883331	rs2307209
chr6:g.18457403T>G			rs1039956809	rs142717026
chr12:g.9072457C>A		rs752484684	rs752484684	rs149429579
chrX:g.16170425G>T		rs761174005	rs761174005	rs150499029
chr17:g.6939706C>G		rs762782545	rs762782545	rs151040387
chr17:g.6941569G>A		rs748411366	rs748411366	rs147982952
chr12:g.9085281C>T			rs879964312	rs4993426, rs74892929
chr22:g.21741586G>C		rs375396477	rs468616
chr12:g.9085396C>T		rs751990649	rs751990649	rs71447544
chr12:g.9085452C>A		rs12810327	rs12810327	rs12810327	rs199938336
chr8:g.12286189A>G		[u'rs2409919', u'rs202037735']	rs2409919
chr8:g.12286307T>C		rs2719492	rs2719492	rs148161726
chr8:g.12291593C>A		[u'rs2684093', u'rs146321506', u'rs75003646']	rs2684093	rs146321506
chr17:g.6946745C>G		rs753607750	rs753607750	rs143083930
chr10:g.16932490G>T	rs1801238	rs1801238	rs1801238	rs45474496	rs1801238
chr16:g.3639413G>T		rs754092988	rs754092988	rs149588819
chr17:g.6945089G>A		rs541156991	rs541156991	rs140900874
chr12:g.9090530G>T		rs199586201	rs199586201	rs78482511
chr15:g.30381003G>A		rs770696087	rs4287545
chr15:g.30382038A>G		rs201162778	rs4296236
chr15:g.30382040C>G		rs199651552	rs4559888
chr22:g.21799804A>C			rs887648840	rs151264872
chr16:g.3644470G>A		rs749399683	rs749399683	rs143674221
chr17:g.7077701T>C		rs760755131	rs760755131	rs147765843
chr12:g.9090528G>A		rs1049948	rs1049948	rs1049948, rs62625019	rs62625019
chr15:g.30384317C>T		[u'rs78489063', u'rs201073318']	rs78489063
chr11:g.5536542G>A		rs766846390	rs766846390	rs143138713
chr14:g.24718575C>T		rs760908374	rs760908374	rs143634065
chr11:g.5530520A>G		rs757328051	rs757328051	rs142814844
chr2:g.24521637C>A			rs938940108	rs140179419
chr13:g.32351535A>C	rs121918303	rs121918303	rs121918303	rs121918303	rs28939382
chr13:g.32367166T>C		rs760149969	rs760149969	rs138324196
chr10:g.17083159G>A	rs121434430	rs121434430	rs121434430	rs121434430	rs28939699
chr14:g.24725269C>T	rs1057517838		rs904122716
chr15:g.30434535G>A		[u'rs4042372', u'rs552097602']	rs4042372
chr15:g.30434533A>G		[u'rs4042397', u'rs746630230']	rs4042397
chr17:g.7126112C>A	rs753624994	rs753624994	rs753624994	rs142447570
chr17:g.7126477A>C		rs776063244	rs776063244	rs149779522
chr16:g.3705388A>G		rs770733416	rs770733416	rs145239050
chr10:g.17145142G>C		rs2228053	rs2228053	rs149812870	rs2228053
chr16:g.3705910G>T		rs571444570	rs571444570	rs143363152
chr18:g.12012210A>C		rs777967280	rs777967280	rs142900349
chr16:g.3706737T>G		rs761638904	rs761638904	rs149379211
chr16:g.3706738C>G		rs765352781	rs765352781	rs144752808
chr2:g.24533164T>G		rs560892975	rs560892975	rs145239032
chr16:g.3714411C>T		rs372562851	rs372562851		rs201472428
chr19:g.5244190C>T		rs760369713	rs760369713	rs149898101
chr19:g.5246003G>C		rs756841132	rs756841132	rs140841432
chr17:g.7137502T>C		rs747204709	rs747204709	rs144048125
chr16:g.3727587A>G		rs757135995	rs757135995	rs145159376
chr1:g.15361287A>T		rs752191453	rs752191453	rs143681183
chr22:g.21984294G>A		rs768322918	rs768322918	rs138536644
chr1:g.15438988G>C		rs546437750	rs546437750	rs146416300
chr22:g.21989164A>C		rs781588889	rs781588889	rs138488890
chr11:g.5624793T>C		rs781448011	rs781448011	rs146311432
chr2:g.24929738C>T		rs777712654	rs777712654	rs145995261
chr17:g.7163757C>T		rs779618547	rs779618547	rs147931084
chr17:g.7164233T>C		rs758959441	rs758959441	rs138591755
chr8:g.12879099G>A		[u'rs545589847', u'rs502882']	rs502882	rs63744861	rs502882
chr8:g.12879099G>C		rs502882	rs502882	rs63744861
chr8:g.12879099G>T		rs502882	rs502882	rs63744861
chr22:g.21998334G>A		rs755090243	rs755090243	rs150983194
chr9:g.18928700C>T		rs749519527	rs749519527	rs138171864
chr9:g.18928876G>T		rs751564004	rs751564004	rs148082264
chr9:g.18928975A>C		rs770041391	rs770041391	rs146369148
chr15:g.30654539G>A		rs746388913	rs746388913	rs2229956
chr4:g.15443948A>G		rs780351928	rs780351928	rs143149955
chr1:g.15546099T>A		rs760121345	rs760121345	rs142486541
chr14:g.24806600C>T		rs575625538	rs575625538	rs150929269
chr7:g.17382545T>G		rs768198558	rs768198558	rs142534816
chr15:g.30663342G>A		rs752934657	rs2564611
chr8:g.12957909A>C		rs755776236	rs755776236	rs146812798
chr12:g.9353002A>T		rs747476071	rs747476071	rs138047729
chr6:g.19838845A>C		rs557673325	rs557673325	rs144197462
chr8:g.12958048T>G		rs550118820	rs550118820	rs148021240
chr15:g.30664400G>A		rs770597479	rs770597479	rs55699119
chr15:g.30665345A>G		rs201193911	rs201193911	rs76384198	rs201193911
chr17:g.7217037G>A			rs767237004	rs139030736
chr17:g.7217859C>T		rs776129489	rs776129489	rs144307237
chr9:g.19058483C>A		rs4977493	rs4977493		rs150852615
chr19:g.5623364T>G		rs757383048	rs757383048	rs140638560
chr9:g.19058598C>A		rs113547478	rs113547478	rs138881912	rs138881912
chr9:g.19078292A>T		rs774558688	rs774558688	rs141714624
chr13:g.32900408A>C	rs41293467	rs41293467	rs41293467	rs138083855	rs138083855
chr18:g.12274104G>C		rs11545881	rs11545881	rs45619832
chr18:g.12274104G>T		rs11545881	rs11545881	rs45619832	rs11545881
chr13:g.32899218A>C	rs80358567	rs80358567	rs80358567	rs80358567	rs56651346
chr15:g.30700398G>A		[u'rs575832801', u'rs2604648']	rs2604648
chr16:g.4016461T>C		rs751743531	rs751743531	rs145404125
chr16:g.4015804G>A		rs752822315	rs752822315	rs150548854
chr19:g.5654460A>G		rs746204062	rs746204062	rs148528606
chr18:g.12337518A>G	rs151344515	rs151344515	rs151344515	rs151344516
chr16:g.4165320G>T		rs771039334	rs771039334	rs146245507
chr3:g.19961332G>A			rs920886420	rs140533919
chr22:g.22311628G>A		rs774350862	rs774350862	rs41274563
chr22:g.22311776A>G		rs140264686	rs140264686	rs743515
chr10:g.17730095C>G		rs774072938	rs774072938	rs151116297
chrX:g.17745273C>T		rs777198354	rs777198354	rs143201152
chrX:g.17745981G>A		rs765150491	rs765150491	rs148113201
chr22:g.22313005C>T		rs755730877	rs755730877	rs140324044
chr9:g.19300249T>C		rs374780659	rs374780659	rs143137148
chr14:g.24899973C>G		rs778163494	rs778163494	rs138549997
chrX:g.17819310T>G		rs760816694	rs760816694	rs148385703
chr13:g.32921027C>T		rs748816192	rs748816192	rs145405679
chr10:g.17838114G>A		[u'rs34460919', u'rs150996096']		rs34460919, rs150996096
chr15:g.30853933A>G		[u'rs200968110', u'rs75346987']
chr10:g.17869577C>T		[u'rs2296414', u'rs370136276']
chr15:g.30898121G>A		[u'rs2648185', u'rs199828364']	rs2648185
chr15:g.30900701G>A		[u'rs752734791', u'rs2648190']	rs2648190
chr1:g.15736675G>C		rs772503049	rs772503049	rs149462238
chr1:g.15789915G>A		[u'rs61736280', u'rs142946856']	rs61736280	rs61736280, rs142946856	rs142946856
chr1:g.15789927G>A		rs140151330	rs140151330	rs61736285, rs140151330	rs140151330
chr13:g.32978533G>A		rs17414567		rs1128606
chr15:g.30900873T>C		[u'rs201314562', u'rs79667598']	rs79667598
chr15:g.30900914T>G		rs768079609	rs2936447
chr15:g.30900916T>C		[u'rs756768059', u'rs2936448']	rs2936448
chr15:g.30905994G>A		rs199794386	rs4260017
chr15:g.30906066T>C		rs199529707	rs4561426
chr1:g.15807623T>C		rs570562745	rs570562745	rs151332029
chr11:g.5862731A>G		rs10838719	rs10838719	rs10838719, rs61743084	rs10838719
chr19:g.5843889C>T		rs567372133	rs567372133	rs778984, rs138244391
chr19:g.5844043C>T		[u'rs137909900', u'rs28381968']	rs28381968	rs28381968, rs137909900	rs137909900
chr14:g.25076906C>T		[u'rs20545', u'rs52812266']	rs20545	rs20545, rs52812266	rs20545
chr19:g.5831672G>C		[u'rs61147939', u'rs61745631']	rs61147939	rs61147939
chr1:g.15833514G>T			rs896270383	rs140105316
chr1:g.15844615A>C		rs1132312	rs1132312	rs1820204
chr1:g.15844615A>T		rs1132312	rs1132312	rs1820204
chr15:g.30906190C>T		rs770959536	rs1946363
chr15:g.30926542T>C			rs927882934	rs4076770
chr15:g.30927380G>A		[u'rs14619', u'rs17358684']	rs14619	rs14619, rs17358684
chr15:g.30927703C>T		rs779236156	rs779236156	rs77285456
chr14:g.25100359C>T		rs763963542	rs763963542	rs147633376
chr17:g.7318431C>T		rs778057850	rs778057850	rs142463535
chr19:g.5844160T>G		rs750177892	rs750177892	rs61730514
chr19:g.5844184C>T		[u'rs144569478', u'rs28362466']	rs28362466	rs28362466, rs144569478	rs144569478
chr19:g.5844330G>A		rs201104904	rs201104904	rs79852809
chr19:g.5867007T>G		[u'rs61730514', u'rs371401271']	rs61730514
chr19:g.5844367C>T		[u'rs28362463', u'rs61734105']	rs28362463	rs28362463, rs61734105	rs28362463
chr19:g.5844420T>C		rs407645	rs407645	rs407645, rs75290389	rs407645
chr19:g.5844436G>A		rs776472141	rs776472141	rs373381
chr19:g.5867177G>A		[u'rs778970', u'rs79852809']	rs778970	rs778970
chr19:g.5867208C>T		[u'rs61731581', u'rs140525878']	rs61731581	rs140525878	rs140525878
chr17:g.7320493G>A		rs777010584	rs777010584	rs148229973
chr11:g.6007679C>T		[u'rs386750238', u'rs61742092']	rs61742092	rs61742092	rs61742092
chr16:g.4412640T>G		rs762377970	rs762377970	rs137866872
chr18:g.12703122G>C		rs756591475	rs756591475	rs147189835
chr18:g.12706676C>T		rs751761960	rs751761960	rs148723849
chr19:g.5866736T>C		[u'rs778984', u'rs61734104']	rs778984	rs57100281
chr19:g.5903707C>A			rs1052306082	rs17841788
chr21:g.30408689A>C		rs766280844	rs766280844	rs144320970
chr20:g.13699616G>C		rs552139164	rs552139164	rs149118820
chr20:g.13756746C>T		rs755033086	rs755033086	rs146771436
chr16:g.4432158A>G		rs769849298	rs769849298	rs143834157
chr19:g.5915040C>A		rs530006365	rs530006365	rs142750518
chr3:g.20216043T>C		rs769011757	rs769011757	rs146606721
chr3:g.20216346A>T		rs763248748	rs763248748	rs144488173
chr9:g.19786561G>T		rs754599679	rs754599679	rs143558348
chr16:g.4484396A>T		rs1139653	rs1139653	rs4785963	rs1139653
chr16:g.4491549C>G		rs781398518	rs781398518	rs141103865
chr17:g.7350882G>A		rs745640319	rs745640319	rs143669275
chr19:g.6013057C>T		rs762884348	rs762884348	rs143437488
chr16:g.4511791T>G		rs763676996	rs763676996	rs146810169
chr16:g.4519388C>G		rs781096149	rs781096149	rs151062838
chr16:g.4555554G>A		rs747787353	rs747787353	rs137929088
chr18:g.12986899C>T		rs773439892	rs773439892	rs144905301
chr21:g.30693710A>G		rs746632871	rs746632871	rs138418155
chr17:g.7369867G>A		rs780707344	rs780707344	rs149203856
chr13:g.33684969A>C		rs751820284	rs751820284	rs138622158
chr11:g.6232987C>T			rs986160916	rs149981482
chr15:g.31217402C>G			rs387907279	rs146862475
chr1:g.16069606A>G		rs780704397	rs780704397	rs148685870
chr18:g.13049814C>G		rs571993523	rs571993523	rs145972099
chr1:g.16097009G>T		rs776825526	rs776825526	rs138675454
chr7:g.19184880C>T		rs775679607	rs775679607	rs145435922
chr2:g.26204764C>T		rs761792760	rs761792760	rs146071061
chr17:g.7462577A>G		rs755262176	rs755262176	rs138823376
chrX:g.18943892C>T		rs758146282	rs758146282	rs147183706
chr12:g.10010208T>G		rs778633753	rs778633753	rs149890957
chr21:g.31062195T>C		rs767858696	rs767858696	rs139458316
chr1:g.16259855A>G		rs759069846	rs759069846	rs143427815
chr8:g.15397970A>G		rs778667759	rs778667759	rs141761951
chr11:g.6415459C>G	rs1057516530		rs943924098
chr1:g.16260020C>T		rs773388165	rs773388165	rs142840633
chr1:g.16260912A>G		rs779551860	rs779551860	rs146958030
chr16:g.4802600C>T		rs749499388	rs749499388	rs150238252
chr4:g.17581530G>T		rs564360541	rs564360541	rs140988083
chr1:g.16261004A>G		rs753974362	rs753974362	rs139325417
chr2:g.26501617G>A		rs776077327	rs776077327	rs141733204
chr16:g.4812582G>A		rs371050461	rs371050461	rs141251080
chr2:g.26502007C>T		rs758393205	rs758393205	rs150513570
chr9:g.20881990T>A		rs758778522	rs758778522	rs143441610
chr11:g.6477619C>A		rs767172065	rs767172065	rs140990517
chr16:g.4828123T>C		rs756844454	rs756844454	rs146030402
chr16:g.4829745G>C			rs1047456299	rs139067088
chr12:g.10165468C>T		rs548177500	rs548177500	rs146348898
chr17:g.7484101C>A		rs9901673	rs9901673	rs25679, rs9901673	rs9901673
chr1:g.16272721G>T		rs756273624	rs756273624	rs142696926
chr21:g.31538841A>T		rs777564829	rs777564829	rs146113429
chr1:g.16271262A>C		rs778837135	rs778837135	rs150288634
chr1:g.16353256C>G		rs753955664	rs753955664	rs45612832
chr1:g.16354394C>T		rs200268763	rs200268763	rs34188929
chr2:g.26536385C>T			rs751303414	rs150230868
chr22:g.22868861A>G		rs745860379	rs745860379	rs139780290
chr1:g.16354357G>A		rs774126212	rs774126212	rs34416471
chr1:g.16357147C>T		[u'rs12140223', u'rs45568437']	rs12140223	rs12140223, rs45568437	rs12140223
chr11:g.6530468C>A		rs774117627	rs774117627	rs143827029
chr16:g.4910846G>T		rs761057884	rs761057884	rs141851655
chr4:g.17805169T>G		rs753251137	rs753251137	rs144169993
chr22:g.22899234A>G		rs1129172	rs1129172	rs2266988	rs1129172
chr2:g.26667615T>C	rs939820	rs939820	rs939820	rs61509377	rs939820
chr19:g.6534620T>A		rs531878264	rs531878264	rs115613976
chr19:g.6534621C>G		rs544328145	rs544328145	rs114086726
chr17:g.7530106C>T		rs763963645	rs763963645	rs141005184
chr17:g.7530263C>T		rs763612506	rs763612506	rs144837916
chr4:g.17825276A>C		rs754823722	rs754823722	rs147375020
chr21:g.31744071G>A		rs769072421	rs769072421	rs139177835
chr16:g.4934607A>G		rs764668681	rs764668681	rs151264372
chr8:g.16012648G>C		rs2229388	rs2229388	rs3747531	rs3747531
chr1:g.16374433C>T		rs550605543	rs550605543	rs145962381
chr1:g.16375063C>G		[u'rs45612832', u'rs1889789']	rs1889789	rs1889789
chr1:g.16376191C>T		[u'rs7367494', u'rs34188929']	rs7367494	rs7367494
chr9:g.21166479C>G		rs765015232	rs765015232	rs77929847
chr1:g.16378905G>A		rs561674468	rs561674468	rs142688741
chr9:g.21166515C>G		rs547399618	rs547399618	rs145748505
chr2:g.26681038T>C		rs867287930	rs867287930	rs148128593
chr1:g.16377470A>G		[u'rs35258749', u'rs45573234']	rs45573234	rs35258749	rs35258749
chr8:g.15978007A>G		rs755064235	rs755064235	rs144177407
chr17:g.7577550C>T	rs1057517983		rs1057517983	rs28934572
chr2:g.26687878G>A	rs397515603	rs397515603	rs397515603	rs139084456
chrX:g.19854340A>G		rs779417470	rs779417470	rs138092397
chr9:g.21187121T>A		rs3750480	rs3750480	rs3750480, rs113045626	rs113045626
chr9:g.21187146C>T		[u'rs1062573', u'rs201186279']	rs1062573
chr9:g.21187308G>T		rs765839968	rs765839968	rs149729651
chr22:g.22988864G>A		rs143048497	rs8192912
chr22:g.22988864G>C		[u'rs8192912', u'rs143048497']	rs8192912	rs8192912, rs143048497	rs143048497
chr22:g.22988864G>T		rs143048497	rs8192912
chr22:g.22988913T>A		[u'rs77117048', u'rs71316771']	rs71316771	rs71316771, rs77117048
chr17:g.7592240C>G		rs769637437	rs769637437	rs149576018
chr18:g.13681751T>C		rs752763602	rs752763602	rs143162930
chr4:g.17887706T>C		rs757057843	rs757057843	rs143805136
chr16:g.4952426G>A		rs374397102	rs374397102	rs144268441
chr9:g.21207005C>G		[u'rs10113876', u'rs77265003']	rs10113876	rs10113876, rs77265003
chr9:g.21201840A>T		[u'rs62558987', u'rs80233629']	rs62558987	rs62558987
chr2:g.26700364A>C		rs749948462	rs749948462	rs147027477
chr9:g.21207037A>T		[u'rs10119910', u'rs76656219']	rs10119910
chr4:g.17964658C>T		rs754199798	rs754199798	rs144574975
chr2:g.26739368C>T		rs761703365	rs761703365	rs138222885
chr9:g.21227709G>A		rs544183292	rs544183292	rs141768891
chr9:g.21227763T>A		rs770904072	rs770904072	rs150168754
chr9:g.21228039C>T		rs563006259	rs563006259	rs146320350
chr9:g.21228040C>G		[u'rs12552812', u'rs77929847']	rs12552812	rs12552812	rs12552812
chr17:g.7606119G>A	rs116535684	rs116535684	rs116535684	rs116535684, rs116538651	rs116535684
chr9:g.21217245A>C		rs373987749	rs28368157
chr9:g.21239907C>A		rs780704508	rs780704508	rs142193525
chr19:g.6684811T>A		rs776759657	rs776759657	rs149728739
chr19:g.6686184C>T		rs571907143	rs571907143	rs147866119
chr19:g.6693067G>C		rs774030708	rs774030708	rs149259834
chr2:g.26806763A>C			rs951688981	rs141030478
chr17:g.7612869C>T		rs746159356	rs746159356	rs141079734
chr17:g.7637528C>A		rs572643510	rs572643510	rs143997710
chr21:g.31971159T>C		rs771500542	rs771500542	rs140057020
chr15:g.32449835G>A		rs769459571	rs769459571	rs150148042
chr1:g.16531592A>G		rs754690428	rs754690428	rs140123058
chr11:g.6629942G>T		rs745709169	rs745709169	rs150504764
chr15:g.32460235G>A		[u'rs79833634', u'rs557315973']	rs79833634
chr15:g.32460238G>A		rs199698778	rs199698778		rs367923538
chr15:g.32460280C>T		rs200901747	rs200901747		rs370018811
chr18:g.13885348G>T		rs755057148	rs755057148	rs140534585
chr16:g.5075504C>G		rs762483430	rs762483430	rs148788274
chr9:g.21367519G>C		rs145283706	rs145283706	rs28383794, rs145283706
chr2:g.26915946G>A		rs749944072	rs749944072	rs139395612
chr9:g.21367597G>A		rs147936545	rs147936545	rs2230050, rs147936545	rs147936545
chr9:g.21368008A>G		rs146195386	rs146195386	rs1065752
chr17:g.7663196C>T		rs758950384	rs758950384	rs143105538
chr17:g.7671300T>C		rs762354190	rs762354190	rs149999183
chr12:g.10571091T>G		[u'rs2682494', u'rs78479323']	rs2682494	rs2682494, rs78479323
chr20:g.16385510C>T		rs764545755	rs764545755	rs144744075
chr16:g.5125483C>T		rs755804171	rs755804171	rs145758169
chr12:g.10573008C>G		rs774997827	rs774997827	rs34194304
chr12:g.10573145C>T		rs2682489	rs2682489	rs2682489, rs35175989
chr12:g.10573094C>G		rs2682491	rs2682491	rs2682491, rs34195537
chr12:g.10573095A>G		rs2682490	rs2682490	rs2682490, rs77715293
chr12:g.10584728T>C		rs373433059	rs373433059	rs71221751
chr12:g.10587111A>G		rs1141715	rs1141715	rs61917677
chr12:g.10588581T>C		[u'rs28403159', u'rs35175989']	rs28403159
chr16:g.5129779A>G		rs549071467	rs549071467	rs141329294
chr17:g.7701612A>C			rs932363630	rs144746962
chr12:g.10659228A>T		[u'rs11053826', u'rs61738398']	rs11053826
chr12:g.10659320C>A		[u'rs147757662', u'rs61753453']	rs61753453
chr16:g.5135646T>G		rs776562609	rs776562609	rs146440263
chr16:g.5139203A>G		rs757034789	rs757034789	rs143149672
chr16:g.5139237C>T		rs759597728	rs759597728	rs142323300
chr15:g.32688635C>G		[u'rs4042395', u'rs200425540']	rs4042395
chr16:g.5145470G>A		rs760548419	rs760548419	rs143508087
chr9:g.21409284G>T		rs768681975	rs768681975	rs144866691
chr17:g.7749261A>C		rs753019722	rs753019722	rs146633939
chr18:g.14105368C>T		rs772981038	rs772981038	rs146648813
chr7:g.20782679C>G		rs754678612	rs754678612	rs139530516
chr7:g.20784901G>C		rs766449138	rs766449138	rs145559444
chr17:g.7734719G>T		rs750719080	rs750719080	rs139649129
chr19:g.6833227A>G		rs759808290	rs759808290	rs145425108
chr17:g.7736437C>T		rs537433995	rs537433995	rs147425698
chr17:g.7736706C>G		rs767345556	rs767345556	rs150538608
chr9:g.21440916C>T		rs2230050	rs2230050	rs146464565	rs146464565
chr19:g.6901923G>T		rs2228533	rs2228533	rs112394897	rs2228533
chr9:g.21440994C>G		rs28383794	rs28383794	rs33965070	rs33965070
chr7:g.20825239C>A		rs759748482	rs759748482	rs149815264
chr17:g.7751765C>T		rs759982400	rs759982400	rs146391855
chr19:g.6921724C>G		rs766771619	rs766771619	rs139429424
chr17:g.7752851C>T		rs762371888	rs762371888	rs145547587
chr21:g.32492826G>A		rs753333365	rs753333365	rs150793500
chr22:g.23165715G>A		[u'rs11558649', u'rs529364542']	rs11558649
chr22:g.23165715G>T		rs529364542	rs11558649
chr15:g.32738694G>A		[u'rs74952341', u'rs201256133']
chr15:g.32738721C>T		[u'rs201539415', u'rs78552445']	rs78552445
chr21:g.32554957T>G		rs747854305	rs747854305	rs147357024
chr21:g.32582404C>T		rs779154961	rs779154961	rs138815314
chr8:g.17157690A>G		rs751656595	rs751656595	rs145900425
chr21:g.32617943C>T			rs913987204	rs140892961
chr21:g.32639044A>C		rs755911708	rs755911708	rs148345509
chr6:g.24429312A>C		rs777937280	rs777937280	rs141785844
chr2:g.27290368G>A		rs778548414	rs778548414	rs151088535
chr6:g.24489654T>C		rs752734912	rs752734912	rs138399295
chrX:g.21675849G>C		rs780966856	rs780966856	rs142020587
chr19:g.7051625G>T		rs1613462	rs1613462	rs52804642
chr19:g.7056590C>T		[u'rs76391970', u'rs3745555']	rs3745555
chr2:g.27306412A>G		rs780673311	rs780673311	rs140006431
chr2:g.27306781G>C		rs760380562	rs760380562	rs150251744
chr2:g.27307328G>C		rs762501087	rs762501087	rs138513185
chr1:g.16865943C>G		rs748942933	rs190663
chr12:g.11035202C>T		rs552122969	rs552122969	rs1049112
chr12:g.11034980G>A		rs61914782	rs61914782	rs1049117, rs61914782	rs61914782
chr1:g.16895634T>A		rs11581926	rs849614
chr1:g.16895634T>G		rs11581926	rs849614
chr20:g.17479570A>T		rs752366292	rs752366292	rs138847943
chr6:g.24563720G>C			rs764277942	rs145846351
chr1:g.16895634T>C		rs11581926	rs849614
chr1:g.16901179G>T		[u'rs9727080', u'rs76247941']	rs9727080
chr1:g.16901710C>G		[u'rs3901680', u'rs74739877']	rs3901680
chr1:g.16902894A>G		[u'rs28453011', u'rs79062459']	rs28453011
chr2:g.27310186T>G		rs749810467	rs749810467	rs138707916
chr15:g.32917716G>C		rs755978038	rs755978038	rs147384919
chr15:g.32917735A>G		[u'rs144655116', u'rs71462813']	rs71462813	rs144655116	rs144655116
chr8:g.17406333A>G		rs759290286	rs759290286	rs141055732
chr8:g.17415873A>T		rs780741335	rs780741335	rs150183437
chr2:g.27319635T>C		rs761767044	rs761767044	rs147770904
chr2:g.27319648G>T		rs755158028	rs755158028	rs147580406
chr17:g.7826484A>C		rs761460119	rs761460119	rs139076757
chr17:g.7831103A>C		rs765113901	rs765113901	rs146205744
chr3:g.23848911A>C		rs771126027	rs771126027	rs142980554
chr18:g.14533105G>C		[u'rs45610131', u'rs76750627']	rs45610131
chr18:g.14513764C>T		[u'rs201788045', u'rs79575795']	rs79575795
chr18:g.14522310C>T		rs4303447	rs4303447	rs138457194
chr1:g.16916466A>C		rs112602821	rs78376919
chr1:g.16903882T>C		[u'rs672812', u'rs79423788']	rs672812		rs672812
chr1:g.16913560C>G		[u'rs79359767', u'rs780898204']	rs79359767
chr10:g.21785697C>G		rs753049977	rs753049977	rs150576493
chr8:g.17447252A>G		rs868500881	rs868500881	rs148045495
chr1:g.16916466A>G		[u'rs112602821', u'rs78376919']	rs78376919
chr1:g.16916466A>T		rs112602821	rs78376919
chr17:g.7850895C>A			rs901954510	rs139291069
chr17:g.7850912G>T		rs779635312	rs779635312	rs141516076
chr20:g.17601389C>T		rs763433306	rs763433306	rs13971
chr18:g.14542949T>C		[u'rs9807555', u'rs78223485']	rs9807555	rs9807555
chr17:g.7851972G>A		rs775258835	rs775258835	rs148667414
chr21:g.33039611G>C	rs121912437	rs121912437	rs121912437	rs121912460
chr22:g.23523827C>T		rs764007022	rs764007022	rs139675274
chr2:g.27423942T>C		rs777029310	rs777029310	rs138888478
chr2:g.27356023C>T		rs774000515	rs774000515	rs146627446
chr3:g.23960717A>G		[u'rs16897809', u'rs3088096']	rs3088096
chr3:g.23960874C>A		rs759287916	rs3211002
chr7:g.21788220C>G	rs121908854	rs121908854	rs121908854	rs117161077	rs117161077
chr11:g.6891113A>G		[u'rs74424652', u'rs3930075']	rs3930075	rs3930075	rs3930075
chr12:g.11150026T>C		rs760744153	rs760744153	rs149730404
chr12:g.11174302A>G		rs72475480	rs72475480	rs72475480, rs78365609
chr12:g.11174327C>T		rs72475481	rs72475481	rs72475481, rs77748186
chr14:g.30068297T>C		rs764301676	rs764301676	rs141192363
chr6:g.24781841T>C		rs577488599	rs577488599	rs142110012
chr14:g.30105545C>T		rs755000108	rs755000108	rs148008211
chr12:g.11183108G>C		rs12318612	rs12318612	rs12318612, rs74807793	rs12318612
chr22:g.23653912G>A		rs372157539	rs372157539	rs78843379	rs372157539
chr12:g.11183576T>C		rs72475488	rs72475488	rs72475488, rs80292298
chr22:g.23653987A>G		rs745459086	rs745459086	rs150543959
chr22:g.23656170T>C			rs960250243	rs148988133
chr11:g.7021449G>T		rs781247070	rs781247070	rs147487129
chr11:g.7022620T>G		rs754284271	rs754284271	rs146450174
chr17:g.7980391G>A		rs752176414	rs752176414	rs140063508
chr4:g.20711359G>A		rs755068098	rs755068098	rs148669097
chr18:g.14803764T>G		rs201930187	rs201930187	rs45455597
chr10:g.22048331G>A		rs536392895	rs536392895	rs141146821
chr12:g.11214437T>C		rs72477410	rs72477410	rs72477410, rs111708759
chr3:g.24231639A>G			rs1008025497	rs142516864
chr12:g.11244126G>A		rs3759244	rs3759244	rs113410031
chr12:g.11244285C>G		rs72477447	rs72477447	rs72477447, rs111547194	rs72477447
chr12:g.11244435T>C		rs11526470	rs11526470	rs111525185	rs111525185
chr12:g.11243929C>T		rs3759247	rs3759247		rs113710768
chr12:g.11243936C>G		rs11537119	rs11537119	rs72477446
chr13:g.37269528C>A		rs768328988	rs768328988	rs150516838
chr17:g.8053182T>G		rs772368223	rs772368223	rs141128908
chr19:g.7593743G>A	rs771026953	rs771026953	rs771026953	rs149380272
chr20:g.18139903A>G		rs747661770	rs747661770	rs146116826
chr21:g.33686945G>C		rs779704092	rs779704092	rs150110918
chr22:g.23915736G>A		rs142384414	rs142384414	rs1064425
chr11:g.7439296T>C		rs755389983	rs755389983	rs149503786
chr1:g.17250900G>C		rs748300745	rs748300745	rs140882535
chr1:g.17263292G>A		rs553108881	rs553108881	rs139975521
chr8:g.17918952A>C		rs764695416	rs764695416	rs143989525
chr1:g.17265560C>T		[u'rs78191062', u'rs9435793']	rs9435793	rs9435793
chr2:g.27590628A>T		rs750621545	rs750621545	rs150600467
chr1:g.17266539G>A		rs760255950	rs760255950	rs138094629
chr7:g.22532260A>G		rs16881817	rs16881817	rs62447564	rs62447564
chr2:g.27597266C>G		rs749704686	rs749704686	rs149838741
chr1:g.17275305A>G		rs770912671	rs770912671	rs139098180
chr1:g.17275382G>A		rs766944848	rs766944848	rs146639503
chr1:g.17277536G>C		rs756283729	rs756283729	rs140498062
chr17:g.8108287A>G			rs1031633247	rs146017427
chr12:g.11420627G>A		rs559761710	rs559761710	rs113793470
chr12:g.11420878T>G			rs879049259	rs71434175
chr12:g.11421025G>C		rs754993354	rs754993354	rs71455365
chr12:g.11421035T>G		rs529192462	rs529192462	rs71455366
chr2:g.27599220A>C		rs552437005	rs552437005	rs137856153
chr19:g.7691063C>T		rs564137682	rs564137682	rs146787166
chr12:g.11506399T>C		rs111543911	rs111543911	rs76491584, rs111543911
chr12:g.11506403A>G		rs113897264	rs113897264	rs78050169, rs113897264
chr12:g.11506408C>T		rs113518684	rs113518684	rs74922679, rs113518684
chr12:g.11506835G>A		rs767814028	rs767814028	rs74718516
chr12:g.11546006G>A		[u'rs751123962', u'rs74718516']	rs74718516
chr11:g.7531361A>C		rs528152771	rs528152771	rs150589747
chr8:g.18258247A>G		rs746441923	rs746441923	rs147128517
chr18:g.18534744C>T		rs746993999	rs746993999	rs145877268
chr13:g.37605979T>G		rs772477638	rs772477638	rs144047188
chr2:g.27665757C>A		rs781428661	rs781428661	rs140192045
chr17:g.8158358A>T		rs775362335	rs775362335	rs141891917
chr14:g.31164068C>A		rs771029606	rs771029606	rs144310073
chr10:g.22839628T>C		rs2230469	rs2230469	rs10828317	rs10828317
chr8:g.18393317C>T		rs551637019	rs551637019	rs143512500
chr15:g.34064302A>G		rs10851894	rs10851894	rs74454137	rs74454137
chr1:g.17331558A>T		rs781539788	rs781539788	rs138365509
chr2:g.27676276C>A		rs776708575	rs776708575	rs149385515
chr2:g.27676860T>G		rs746597294	rs746597294	rs145799232
chr1:g.17405798T>C		rs775341155	rs775341155	rs147031207
chr20:g.18477807G>C		rs777040213	rs777040213	rs150601148
chr19:g.7810441C>G		rs764012175	rs764012175	rs147077140
chr2:g.27717525A>C		rs762616382	rs762616382	rs147196494
chr4:g.22414871T>C		rs779952033	rs779952033	rs146136793
chr3:g.25502756T>C		rs754547026	rs754547026	rs149027966
chr17:g.8221913T>C		rs775649731	rs775649731	rs148968217
chr14:g.31358969G>A	rs121908932	rs121908932	rs121908932	rs121908933
chr8:g.18729817G>A		rs7016219	rs7016219	rs59018241	rs7016219
chr6:g.25726638A>C		rs750454175	rs750454175	rs145755192
chr14:g.31382817C>A		rs753321305	rs753321305	rs139630378
chr11:g.7817589G>C		rs748688146	rs748688146	rs145533130
chr1:g.17567167A>C		rs765756009	rs765756009	rs141178191
chr3:g.25611376C>G		rs779249054	rs779249054	rs150423170
chr13:g.38237704G>A		rs778770597	rs778770597	rs143376660
chr3:g.25638077T>G			rs1000790545	rs139363029
chr10:g.23319532A>C		rs762135791	rs762135791	rs145313819
chr22:g.24108412G>A	rs9153	rs9153	rs9153		rs80027270
chr6:g.25819314T>G		rs759132184	rs759132184	rs138953855
chrX:g.24225965A>C		rs745961922	rs745961922	rs140060221
chr17:g.8379136G>T		rs559508716	rs559508716	rs140219898
chr12:g.12232336C>T		rs781260534	rs781260534	rs147794133
chr12:g.12279709T>C			rs978002273	rs147394716
chr12:g.12279723T>A		rs753356777	rs753356777	rs139565440
chr21:g.34166297C>T		rs112582543	rs112582543	rs112582543, rs191406144	rs112582543
chr22:g.24210702C>A		rs552556194	rs552556194	rs143033712
chr19:g.7964296G>A		rs772218466	rs772218466	rs149865626
chr1:g.17942652G>T		rs763093610	rs763093610	rs139040025
chr7:g.23224700C>T		rs757786096	rs757786096	rs141898939
chr6:g.26017725T>C			rs888155690	rs144842189
chr6:g.26017488T>C		rs537165275	rs537165275	rs146965986
chr6:g.26027293A>C		rs749485045	rs749485045	rs139418296
chr15:g.34635234A>C		rs764689942	rs764689942	rs139787572
chr19:g.8000026G>A		rs752083905	rs752083905	rs138310077
chr6:g.26020912A>T		rs746930188	rs746930188	rs148374002
chr15:g.34646824G>A		rs770094107	rs770094107	rs142356474
chr12:g.12496038T>G		rs761117307	rs761117307	rs149774584
chr1:g.18014134G>A		rs761811345	rs761811345	rs139572434
chr13:g.39261786G>C		rs576435356	rs576435356	rs145225424
chr22:g.24300580C>T		rs1622002	rs1622002	rs1622002, rs76853009	rs76853009
chr19:g.8137039T>C		rs761240538	rs761240538	rs146418763
chr22:g.24300612C>T		rs565068798	rs565068798	rs140195
chr22:g.24300645C>T		rs138877875	rs138877875	rs2301423, rs138877875
chr11:g.8117053G>A		rs761030269	rs761030269	rs148612395
chr6:g.26091679C>A		rs773142591	rs773142591	rs149662565
chr6:g.26056295T>A		rs776606219	rs776606219	rs144779035
chr13:g.39264729G>A		rs757655305	rs757655305	rs150894414
chr4:g.23815421G>A			rs900269408	rs140671808
chr18:g.19429221A>G		rs574146329	rs574146329	rs138445702
chr19:g.8159407C>G		rs771265527	rs771265527	rs145743146
chr16:g.8862700A>G		rs755449983	rs755449983	rs141019770
chr19:g.8165823G>A		rs769582379	rs769582379	rs142506769
chr15:g.34674183T>C		rs138808613	rs138808613	rs2644225
chr7:g.23556037C>T		rs751091694	rs751091694	rs149512252
chr15:g.34673722C>T		rs347877	rs347877	rs347877, rs76522922
chr15:g.34674048G>A		rs146057371	rs146057371	rs2554802
chr15:g.34674421G>A		rs750734209	rs750734209	rs2554801
chr6:g.26124756G>T		rs754162967	rs754162967	rs146868424
chr7:g.23556085T>A		rs769537201	rs769537201	rs148663844
chr17:g.8790894G>T		rs753605297	rs753605297	rs143109077
chr15:g.34678911C>G		rs147828722	rs147828722	rs1059866, rs147828722
chr15:g.34679165C>G		[u'rs3208147', u'rs772146233']	rs3208147
chr19:g.8201128G>C		rs749607143	rs749607143	rs143436139
chr6:g.26158406A>C		rs757473133	rs757473133	rs150139867
chr19:g.8194035C>T		rs745671379	rs745671379	rs151068868
chr21:g.34799310C>T		rs769963583	rs769963583	rs151089186
chr21:g.34799331A>C		rs542657768	rs542657768	rs144705843
chr15:g.34819940G>C		rs2615360	rs2615360	rs141306407
chr15:g.34820404T>C		rs2644225	rs2644225	rs151232638
chr21:g.34804630A>T	rs121913212	rs121913212	rs121913212	rs121913212, rs139299094	rs121913212
chr6:g.26199797C>T		rs750651221	rs750651221	rs148694233
chr11:g.8486333T>C		rs759187732	rs759187732	rs139694073
chr10:g.24873369C>G		[u'rs1127893', u'rs79588196']	rs1127893	rs1127893	rs1127893
chrX:g.25033757A>G	rs28936077	rs28936077	rs28936077	rs28936077, rs104894744
chr22:g.24480608A>G		rs781549199	rs781549199	rs148060589
chr16:g.8997162G>A		rs768357840	rs768357840	rs140876066
chr21:g.34860762A>T		rs772826369	rs772826369	rs142895492
chr21:g.34860764C>A		rs762955572	rs762955572	rs151029972
chr14:g.32257065A>C	rs11558436	rs11558436	rs11558436	rs17855507	rs11558436
chr12:g.12976868C>G		rs774505295	rs774505295	rs143127351
chr16:g.9014297G>T		rs769192378	rs769192378	rs139323536
chr7:g.23826235T>A		rs758286708	rs758286708	rs146818888
chr22:g.24509665C>T		rs753140170	rs753140170	rs142144588
chr21:g.34915405A>G		rs766329201	rs766329201	rs141330772
chr22:g.24562923G>A		rs762330768	rs762330768	rs151240701
chr22:g.24579049G>A		[u'rs62231981', u'rs77499595']	rs62231981	rs62231981
chr22:g.24579157G>T		[u'rs79232038', u'rs200945728']	rs79232038
chr22:g.24579219G>A		[u'rs399140', u'rs79349493']	rs399140	rs399140
chr17:g.9281911T>G		rs773482276	rs773482276	rs149484818
chr22:g.24572241A>G		rs527482038	rs527482038	rs141949406
chr19:g.8435986C>A		rs747779826	rs747779826	rs142711690
chr6:g.26368465C>T		rs778277908	rs778277908	rs1741745
chr10:g.24909694G>A		rs776725226	rs776725226	rs150973317
chr22:g.24583554C>T		rs748381886	rs748381886	rs148014169
[truncated: 8,842 more rows]
