# Supplementary material for: Cross-linking BioThings APIs through JSON-LD to facilitate knowledge exploration
Source: BMC Bioinformatics. 2018 Feb 1;19:30. doi: 10.1186/s12859-018-2041-5 (PMC5796402; doi:10.1186/s12859-018-2041-5)
Supplement: Supplementary file 5 — Table listing 84 variants for which the reported allele frequency varied by more than 50% across the resources recorded in MyVariant.info. (CSV 40 kb) [file 12859_2018_2041_MOESM5_ESM.csv]

## Sheet: Sheet1
hgvs_id	cadd.1000g.afr	cadd.esp.afr	dbnsfp.1000gp3.afr_af	dbnsfp.exac.afr_af	dbnsfp.exac_nonpsych.afr_af	dbnsfp.exac_nontcga.afr_af	Diff(MAX-MIN)
chr1:g.146400095G>A			0.0302572	1	1	0	1
chr1:g.155161168C>G	0.49		0.610439	1	1	0	1
chr1:g.54382524G>A	0.51		0.496218	1	1	0	1
chr1:g.148752615C>G			0.0302572	1	1	1	0.969743
chr9:g.97087707T>C	0.64		0.931921	0.07908	0.0801	0.02862	0.903301
chr8:g.31497672G>A	0.15	0.105	0.145991	0.5	0.5	1	0.895
chr1:g.152187562A>C			0.857035	0.06236	0.06236	0.06684	0.794675
chr1:g.248084747A>C			0.808623	0.02806	0.02806	0.01417	0.794453
chr6:g.31324526C>G	0.56	0.041	0.795008	0.004515	0.004515	0.005115	0.790493
chr19:g.24010666T>G	0.77		0.916036	0.2136	0.2136	0.1271	0.788936
chr22:g.17265124A>C	0.42		0.789713	0.009444	0.009464	0.001222	0.788491
chr19:g.8564469C>G	0.78		0.634644	0.004706	0.004728	0.00419	0.77581
chr19:g.8564466C>A	0.77		0.620272	0.004773	0.004796	0.004237	0.765763
chr1:g.248084749C>A			0.812405	0.09717	0.09717	0.05484	0.757565
chr19:g.39739129C>G	0.18		0.163389	0.75	0.75	0	0.75
chr10:g.49382926G>T	0.52		0.778366	0.05035	0.05035	0.02996	0.748406
chr1:g.146400153C>T			0.0400908	0.4569	0.4569	0.7619	0.721809
chr1:g.243354791C>T	0.61		0.742814	0.0319	0.0319	0.02269	0.720124
chr6:g.167594182A>C	0.77		0.881997	0.2812	0.2812	0.172	0.709997
chr1:g.248652071G>C			0.71407	0.0222	0.02228	0.01814	0.69593
chr6:g.31324528G>T	0.61	0.093	0.70348	0.01111	0.01113	0.01115	0.69237
chr6:g.32552144A>C			0.733737	0.04545	0.0455	0.04229	0.691447
chr6:g.31237773T>C	0.55	0.112	0.802572	0.7599	0.7601	0.7577	0.690572
chr6:g.32489940G>C	0.7			0.01432	0.01434	0.01158	0.68842
chr6:g.31324525C>T	0.52	0.034	0.689864	0.001667	0.001668	0.00194	0.688197
chr4:g.9237703G>A	0.18		0.810893	0.8631	0.8631	0.868	0.688
chr19:g.44808997C>T	0.32		0.357035	1	1	1	0.68
chr2:g.102968211C>A	0.57	0.069	0.742814	0.7056	0.7059	0.7097	0.673814
chr6:g.32489883G>C	0.59		0.694402	0.02224	0.02227	0.02291	0.672162
chr6:g.32552143C>T			0.733737	0.06426	0.06434	0.06268	0.671057
chr2:g.102968212A>G	0.57	0.1	0.742057	0.7056	0.7059	0.7097	0.642057
chr8:g.22974450T>C	0.58	0.641	0.599092	0.01314	0.01318	0.006202	0.634798
chr9:g.78790153A>G			0.909985	0.2919	0.2918	0.2783	0.631685
chr6:g.34725658G>A	0.62			9.63e-05	9.64e-05	0.0001104	0.619904
chr6:g.32486437T>C	0.5	0.141	0.618003	0.002707	0.002711	0.0009017	0.617101
chr1:g.1635011A>G			0.712557	0.1264	0.1267	0.09847	0.614087
chr9:g.14889A>G			0.732224	0.1679	0.1688	0.1194	0.612824
chr19:g.14852846C>T	0.14		0.186082	0.75	0.75	0.5	0.61
chr4:g.9212684A>C	0.61		0.0695915	0	0	0	0.61
chr6:g.32486344T>C	0.22		0.598336	0	0	0	0.598336
chr8:g.18729818T>G	0.7	0.345	0.93646	0.9137	0.9137	0.915	0.59146
chr19:g.8564474G>T	0.8		0.797277	0.209	0.2096	0.2127	0.591
chr19:g.54725745A>G			0.597579	0.01758	0.01762	0.01172	0.585859
chr1:g.26671578A>G	0.48		0.600605	0.02315	0.02315	0.01899	0.581615
chr19:g.23542290A>G	0.47	0.013	0.591528	0.5567	0.5565	0.5603	0.578528
chr2:g.179523005C>T			0.172466	0.75	0.75	0.75	0.577534
chr19:g.23542291G>C	0.47	0.014	0.591528	0.5554	0.5552	0.5588	0.577528
chr4:g.9213916A>G	0.58			0.003185	0.003185	0.003846	0.576815
chr19:g.14877820G>A	0.47		0.574887	0.003606	0.00361	0.002475	0.572412
chr19:g.14877816T>A	0.48		0.57413	0.006662	0.006669	0.00453	0.5696
chr1:g.13001252T>C			0.568835	0.004658	0.004668	0.002998	0.565837
chr6:g.33037580T>G	0.49	0.015	0.579425	0.4931	0.4935	0.4962	0.564425
chr4:g.88537232A>G		0.878	0.891074	0.3294	0.3294	0.368	0.561674
chr6:g.33037579A>T	0.49	0.018	0.579425	0.4929	0.4933	0.496	0.561425
chr9:g.125512788G>A	0.64		0.640696	0.1451	0.1452	0.08096	0.559736
chr19:g.35863028T>C			0.596067	0.05064	0.05076	0.03771	0.558357
chr8:g.48805813C>T			0.00075643	0.5455	0.5455	0.55	0.549244
chr9:g.125512795G>C	0.64		0.645234	0.162	0.1621	0.09679	0.548444
chr3:g.153839959C>T	0.4	0.014	0.483359	0.5544	0.5545	0.5564	0.5424
chr1:g.148756607G>T			0.573374	0.04051	0.04051	0.03491	0.538464
chr4:g.9176272T>A	0.24		0.534039	0.002232	0.002232	0	0.534039
chr7:g.124499002A>C	0.5	0.12	0.64826	0.6509	0.6512	0.6528	0.5328
chr1:g.248722611C>G			0.646747	0.125	0.1249	0.1166	0.530147
chr1:g.74936454G>C	0.5		0.477307	1	1	1	0.522693
chr3:g.195509573A>G			0.534039	0.01176	0.01176	0.015	0.522279
chr1:g.248802469C>T	0.64			0.1709	0.1712	0.1198	0.5202
chr5:g.167956719C>A	0.28		0.363086	0.7727	0.7727	0.8	0.52
chr8:g.12286307T>C			0.515129	0.0008681	0.0008711	0.0005133	0.514615
chr6:g.32489856C>A	0.63			0.1164	0.1163	0.1223	0.5137
chr19:g.4512870T>C	0.55	0.218	0.532526	0.04313	0.04326	0.03949	0.51051
chr2:g.132289293T>C	0.34		0.55295	0.04706	0.0472	0.04257	0.51038
chr19:g.6373749G>A	0.01		0.00378215	0.5	0.5	0	0.5
chr1:g.74937467A>C	0.01		0.0113464	0.5	0.5	0	0.5
chrX:g.114858689A>C	0.04		0.0608175	0.5	0.5	0	0.5
chr9:g.42372213C>A			0.0544629	0.5	0.5	0	0.5
chr8:g.86089708G>C			0.0552194	0.5	0.5	0	0.5
chr2:g.54202403A>T	0.09		0.0824508	0.5	0.5	0	0.5
chr7:g.155251433C>T	0.23		0.145234	0.5	0.5	0	0.5
chr2:g.241616119T>C	0.18			0.5	0.5	0	0.5
chr19:g.39739170C>T	0.2		0.263238	0.5	0.5	0	0.5
chr6:g.7727271G>A	0.28		0.20348	0.5	0.5	0	0.5
chr8:g.48173561G>A	0.21		0.204236	0.5	0.5	0	0.5
chr1:g.1200192C>G	0.21		0.236762	0.5	0.5	0	0.5
chr5:g.159703377A>G	0.23		0.280635	0.5	0.5	0	0.5
